# Supplementary material for: Age-dependent inflammatory response is altered in an ex vivo model of bacterial pneumonia
Source: Respir Res. 2024 Jan 4;25:15. doi: 10.1186/s12931-023-02609-w (PMC10765774; doi:10.1186/s12931-023-02609-w)
Supplement: Supplementary file 1 — Supplementary Material 1 [file 12931_2023_2609_MOESM1_ESM.xlsx]

## Sheet: Ctrl old vs. young
#%result_name=PAO1+KB61_Age_SMRB+CS_old vs young
#%array_type=Clariom_S_Mouse
#%annotation=Clariom_S_Mouse.r1.na36.mm10.a1.transcript.csv
#%comparison=5 vs 6
ID	5 Avg (log2)	6 Avg (log2)	5 Standard Deviation	6 Standard Deviation	5 Expressed	6 Expressed	Fold Change	P-val	FDR P-val	Overall F-Test	Overall FDR F-Test	Expressed in Both Conditions	Public Gene IDs	Gene Symbol	Description	Chromosome	Strand	Group	Start	Stop
TC0500002712.mm.2	12.29	7.56	1.71	0.78	T	T	26.56	4.19e-11	9.31e-07	4.43e-19	9.83e-15	T	NM_152839; ENSMUST00000087033; ENSMUST00000164073; BC006026	Jchain	immunoglobulin joining chain	chr5	-	Coding	88519809	88527897
TC1900000216.mm.2	13.08	10.26	0.88	0.77	T	T	7.02	5.36e-06	0.0048	2.13e-08	1.82e-05	T	XM_986941.2	Ms4a4a	PREDICTED: membrane-spanning 4-domains, subfamily A, member 4A (Ms4a4a), mRNA.	chr19	+	Multiple_Complex	11375523	11393315
TC0100003522.mm.2	13.45	10.74	1.12	0.97	T	T	6.53	1.16e-08	0.0001	1.52e-11	1.13e-07	T	NM_001077189; NM_010187; ENSMUST00000027966; ENSMUST00000081103; ENSMUST00000159688; ENSMUST00000159969; ENSMUST00000160106; ENSMUST00000161503; ENSMUST00000161730; BC038070; OTTMUST00000051686; OTTMUST00000051687; OTTMUST00000051688; OTTMUST00000051689; OTTMUST00000051690; OTTMUST00000051691; OTTMUST00000051692; uc007dms.2; uc007dmt.2; uc007dmv.1; uc011wvv.2	Fcgr2b	Fc receptor, IgG, low affinity IIb	chr1	-	Multiple_Complex	170960558	170976547
TC0700001875.mm.2	10.48	7.9	1.31	0.53	T	T	5.98	2.33e-06	0.0028	1.6e-08	1.55e-05	T	NM_001082960; NM_008401; ENSMUST00000064821; ENSMUST00000098015; ENSMUST00000106240; ENSMUST00000106242; ENSMUST00000119696; ENSMUST00000120355; ENSMUST00000126475; ENSMUST00000134694; ENSMUST00000156593; OTTMUST00000076530; OTTMUST00000076531; OTTMUST00000076532; OTTMUST00000076533; OTTMUST00000076536; OTTMUST00000076537; OTTMUST00000076538; OTTMUST00000076539; uc009jxw.1; uc009jxx.1; uc009jxy.1…	Itgam	integrin alpha M	chr7	+	Coding	128062640	128128160
TC0100001165.mm.2	8.27	5.72	2.02	1.99	T	T	5.88	0.0915	0.5036	0.1165	0.5686	T	NM_011082; ENSMUST00000027675; ENSMUST00000133792; ENSMUST00000137782; BC013556; OTTMUST00000054216; OTTMUST00000054217; OTTMUST00000054218; uc011wrk.1	Pigr	polymeric immunoglobulin receptor	chr1	+	Multiple_Complex	130826684	130856219
TC0100003533.mm.2	13.05	10.69	0.99	1.01	T	T	5.11	1.7e-05	0.0096	5.62e-07	0.0002	T	NM_010185; ENSMUST00000079957; ENSMUST00000150997; BC034163; OTTMUST00000050975; OTTMUST00000050976; uc007dnl.1	Fcer1g	Fc receptor, IgE, high affinity I, gamma polypeptide	chr1	-	Multiple_Complex	171229572	171234365
TC0700004530.mm.2	8.15	5.88	1.1	1.04	T	T	4.81	0.0008	0.0787	0.0002	0.0121	T	NM_001252600; NM_001252601; NM_016850; ENSMUST00000026571; ENSMUST00000097952; ENSMUST00000106023; ENSMUST00000123525; ENSMUST00000127161; ENSMUST00000127223; ENSMUST00000131399; ENSMUST00000146373; ENSMUST00000148414; ENSMUST00000155744; ENSMUST00000156938; BC138799; OTTMUST00000060229; OTTMUST00000060230; OTTMUST00000060231; OTTMUST00000060232; OTTMUST00000060234; OTTMUST00000060235; OTTMUST000…	Irf7	interferon regulatory factor 7	chr7	-	Multiple_Complex	141262706	141266481
TC0700004207.mm.2	9.04	6.79	1.32	1.14	T	T	4.74	0.0004	0.0506	8.62e-06	0.0014	T	NM_030691; ENSMUST00000047194; BC057951; uc009jnm.1	Igsf6	immunoglobulin superfamily, member 6	chr7	-	Coding	121064067	121074530
TC0100003524.mm.2	14.71	12.56	0.95	0.74	T	T	4.44	2.67e-08	0.0002	5.3e-10	1.68e-06	T	NM_010188; ENSMUST00000164044; ENSMUST00000164179; ENSMUST00000168817; ENSMUST00000169017; BC052819; OTTMUST00000089518; OTTMUST00000089519; OTTMUST00000089520; OTTMUST00000089521; uc007dmy.2; uc007dmz.2; uc011wvw.1	Fcgr3	Fc receptor, IgG, low affinity III	chr1	-	Multiple_Complex	171051169	171064935
TC0100000632.mm.2	12.73	10.6	0.96	0.84	T	T	4.37	4.06e-05	0.0143	3.36e-08	2.62e-05	T	NM_013612; ENSMUST00000027368; ENSMUST00000127487; ENSMUST00000131511; ENSMUST00000133896; ENSMUST00000134189; ENSMUST00000135137; ENSMUST00000136786; ENSMUST00000147233; ENSMUST00000149166; ENSMUST00000155865; BC109137; BC109138; OTTMUST00000040229; OTTMUST00000040230; OTTMUST00000040231; OTTMUST00000040232; OTTMUST00000040233; OTTMUST00000040234; OTTMUST00000040235; OTTMUST00000040236; OTTMUST0…	Slc11a1	solute carrier family 11 (proton-coupled divalent metal ion transporters), member 1	chr1	+	Multiple_Complex	74375203	74386062
TC0100003889.mm.2	11.52	9.41	1.04	0.86	T	T	4.32	1.26e-06	0.0023	1.59e-09	2.94e-06	T	NM_001033450; ENSMUST00000009340; BC132314; BC132316; BC145397; uc007drx.1	Mnda	myeloid cell nuclear differentiation antigen	chr1	-	Multiple_Complex	173848972	173914179
TC1200001552.mm.2	10.02	7.95	1.15	1.02	T	T	4.22	0.0011	0.0885	0.0004	0.0225	T	NM_021384; ENSMUST00000020970; ENSMUST00000137792; ENSMUST00000142732; BC057868; OTTMUST00000068265; OTTMUST00000068266; OTTMUST00000068267; uc007nfh.2; uc007nfi.2; uc011ylb.1	Rsad2	radical S-adenosyl methionine domain containing 2	chr12	-	Multiple_Complex	26442743	26456452
TC1700000835.mm.2	12.19	10.13	1.14	0.94	T	T	4.18	2.42e-06	0.0028	1.16e-09	2.34e-06	T	NM_013737; ENSMUST00000024706; ENSMUST00000163489; ENSMUST00000165706; ENSMUST00000167214; ENSMUST00000167418; ENSMUST00000169694; BC010726; OTTMUST00000065070; OTTMUST00000094237; OTTMUST00000094238; OTTMUST00000094239; OTTMUST00000094240; OTTMUST00000094241; uc008cpd.1; uc008cpe.1; uc012atr.1	Pla2g7	phospholipase A2, group VII (platelet-activating factor acetylhydrolase, plasma)	chr17	+	Multiple_Complex	43568098	43612201
TC0100003888.mm.2	11.35	9.34	0.71	0.59	T	T	4.04	1.61e-07	0.0007	3.5e-10	1.3e-06	T	NM_008329; ENSMUST00000111214; OTTMUST00000085571; uc007drv.1	Ifi204	interferon activated gene 204	chr1	-	Coding	173747293	173766919
TC0700004631.mm.2	9.65	7.64	1.03	0.61	T	T	4.03	0.0001	0.0263	2.16e-06	0.0005	T	NM_011095; ENSMUST00000078451; ENSMUST00000129493; ENSMUST00000136238; ENSMUST00000137474; ENSMUST00000155131; OTTMUST00000048614; OTTMUST00000048615; OTTMUST00000048616; OTTMUST00000048617; OTTMUST00000048619; uc009ewb.2; uc009ewc.2	Pirb	paired Ig-like receptor B	chr7	-	Multiple_Complex	3711409	3720391
TC1700002780.mm.2	12.14	10.13	0.8	0.43	T	T	4.03	1.18e-06	0.0023	9.08e-09	1.11e-05	T	NM_010387; ENSMUST00000114232; ENSMUST00000174765; BC002237; BC003718; OTTMUST00000095561; OTTMUST00000095562; uc008cbr.1	H2-DMb1	histocompatibility 2, class II, locus Mb1	chr17	+	Multiple_Complex	34153072	34160229
TC1900000246.mm.2	13.79	11.79	0.76	0.34	T	T	4.01	1.04e-07	0.0006	4.57e-11	2.54e-07	T	NM_010821; ENSMUST00000081035; BC129843; BC129844; uc008gub.1	Mpeg1	macrophage expressed gene 1	chr19	+	Coding	12460779	12465285
TC0300001064.mm.2	7.65	5.72	0.4	0.96	T	T	3.81	1.86e-05	0.0101	4.61e-06	0.0008	T	NM_008979; NR_104070; ENSMUST00000029433; ENSMUST00000126548; ENSMUST00000134373; ENSMUST00000146071; BC055377; OTTMUST00000053696; OTTMUST00000053697; OTTMUST00000053698; OTTMUST00000059331	Ptpn22	protein tyrosine phosphatase, non-receptor type 22 (lymphoid)	chr3	+	Multiple_Complex	103859795	103912252
TC1100003396.mm.2	10.4	8.48	1.28	0.87	T	T	3.77	5.59e-07	0.0016	4.11e-08	2.85e-05	T	NM_013653; ENSMUST00000035938; ENSMUST00000125015; BC033508; OTTMUST00000001951; OTTMUST00000001952; uc007kpi.2	Ccl5	chemokine (C-C motif) ligand 5	chr11	-	Multiple_Complex	83525778	83530518
TC1000001897.mm.2	8.33	6.45	1.46	0.45	T	T	3.67	0.0001	0.0232	1.98e-06	0.0005	T	NM_007482; ENSMUST00000020161; BC013341; BC050005; uc007erg.2	Arg1	arginase, liver	chr10	-	Coding	24915207	24927484
TC1900001137.mm.2	12.11	10.26	1.11	0.8	T	T	3.6	0.0001	0.0245	2.73e-06	0.0006	T	NM_026835; ENSMUST00000025582; ENSMUST00000125291; ENSMUST00000135351; ENSMUST00000155669; BC018331; BC029738; OTTMUST00000084015; OTTMUST00000084016; OTTMUST00000084017; OTTMUST00000084018; uc008gsm.1	Ms4a6d	membrane-spanning 4-domains, subfamily A, member 6D	chr19	-	Multiple_Complex	11586604	11604849
TC0800000115.mm.2	10.04	8.21	0.82	0.73	T	T	3.56	1.79e-06	0.0028	7.7e-10	1.71e-06	T	NM_001242368; NM_007972; ENSMUST00000033821; ENSMUST00000063820; ENSMUST00000123768; ENSMUST00000128418; ENSMUST00000152034; BC003877; BC050219; OTTMUST00000048844; OTTMUST00000048845; OTTMUST00000048847; OTTMUST00000049051; OTTMUST00000081484; uc009kws.2; uc009kwt.2	F10	coagulation factor X	chr8	+	Coding	13037308	13056676
TC1500001838.mm.2	10.76	8.93	0.81	0.64	T	T	3.56	2.02e-06	0.0028	4.83e-09	7.15e-06	T	NM_009008; ENSMUST00000043214; BC005455; uc007wpp.1	Rac2	RAS-related C3 botulinum substrate 2	chr15	-	Coding	78559169	78572783
TC0900001672.mm.2	7.03	5.2	0.9	0.44	T	T	3.55	6.27e-06	0.0052	3.51e-08	2.62e-05	T	NM_030712; ENSMUST00000049810; BC096491; uc009sgt.2	Cxcr6	chemokine (C-X-C motif) receptor 6	chr9	+	Coding	123806477	123811754
TC0400001593.mm.2	12.19	10.37	1.03	0.67	T	T	3.52	3.82e-05	0.0139	2.05e-08	1.82e-05	T	NM_001081211; ENSMUST00000070690; OTTMUST00000022676; uc008vbn.1	Ptafr	platelet-activating factor receptor	chr4	+	Coding	132564067	132582683
TC0200004602.mm.2	15.19	13.39	2.5	2.6	T	T	3.49	0.0181	0.2879	0.0094	0.1842	T	NM_008361; ENSMUST00000028881; ENSMUST00000141979; ENSMUST00000155994; BC011437; OTTMUST00000036830; OTTMUST00000036831; OTTMUST00000036832; uc008mht.1; uc008mhu.1; uc012cdt.1	Il1b	interleukin 1 beta	chr2	-	Multiple_Complex	129364570	129371139
TC0500000922.mm.2	8.69	6.9	2.67	0.57	T	T	3.48	0.011	0.2408	0.0008	0.0359	T	NM_018866; ENSMUST00000023840; BC012965; uc008yfb.1	Cxcl13	chemokine (C-X-C motif) ligand 13	chr5	+	Coding	95956928	95961068
TC0900001675.mm.2	7.49	5.71	0.88	0.61	T	T	3.44	5.56e-05	0.0167	7.51e-06	0.0013	T	NM_009917; ENSMUST00000097855; ENSMUST00000111442; ENSMUST00000168179; ENSMUST00000169553; ENSMUST00000171499; ENSMUST00000171579; BC103574; BC103586; BC103587; BC105643; OTTMUST00000089983; OTTMUST00000089984; OTTMUST00000089985; OTTMUST00000089986; OTTMUST00000089987; OTTMUST00000089988; uc009shd.2	Ccr5	chemokine (C-C motif) receptor 5	chr9	+	Multiple_Complex	124121543	124147699
TC0600000826.mm.2	7.48	5.73	0.62	0.49	T	T	3.36	7.06e-07	0.0016	1.9e-08	1.76e-05	T	NM_009858; ENSMUST00000065248; uc009cgp.1	Cd8b1	CD8 antigen, beta chain 1	chr6	+	Coding	71322812	71337477
TC0600003114.mm.2	9.24	7.49	1.13	0.57	T	T	3.35	1.15e-05	0.0073	4.29e-07	0.0002	T	NM_001077705; NM_013545; ENSMUST00000004377; ENSMUST00000112484; ENSMUST00000171549; ENSMUST00000172613; ENSMUST00000172690; ENSMUST00000172770; ENSMUST00000173228; ENSMUST00000173315; ENSMUST00000173647; ENSMUST00000174265; ENSMUST00000174787; BC012660; OTTMUST00000098374; OTTMUST00000098375; OTTMUST00000098376; OTTMUST00000098377; OTTMUST00000098378; OTTMUST00000098379; OTTMUST00000098380; OTTM…	Ptpn6	protein tyrosine phosphatase, non-receptor type 6	chr6	-	Multiple_Complex	124720707	124738714
TC1300002692.mm.2	5.83	4.08	1.47	0.36	T	F	3.35	1.05e-05	0.0073	6.11e-10	1.7e-06	F	NM_008196; ENSMUST00000038212; ENSMUST00000122399; ENSMUST00000140324; OTTMUST00000068495; OTTMUST00000068521; OTTMUST00000068522; uc007rxd.1	Gzmk	granzyme K	chr13	-	Coding	113171608	113225908
TC0900001900.mm.2	12.53	10.81	1.7	1.16	T	T	3.3	0.0119	0.2483	0.0018	0.0642	T	NM_001102404; NM_001102405; NM_007388; ENSMUST00000069330; ENSMUST00000115315; ENSMUST00000165735; BC012911; BC019160; BC029644; uc009onz.1; uc009ooa.1; uc009oob.1	Acp5	acid phosphatase 5, tartrate resistant	chr9	-	Coding	22126727	22135746
TC1500000640.mm.2	9.97	8.26	0.79	0.52	T	T	3.27	2.86e-05	0.0126	6.4e-08	3.95e-05	T	NM_008677; ENSMUST00000096357; ENSMUST00000126028; ENSMUST00000133618; ENSMUST00000146147; ENSMUST00000147303; ENSMUST00000148646; BC025517; OTTMUST00000069709; OTTMUST00000069710; OTTMUST00000069711; OTTMUST00000069712; OTTMUST00000069713; OTTMUST00000069714; uc007wow.2; uc007wox.2	Ncf4	neutrophil cytosolic factor 4	chr15	+	Multiple_Complex	78244801	78262580
TC1000000759.mm.2	11.44	9.74	0.77	0.54	T	T	3.26	3.34e-05	0.0135	2.33e-06	0.0005	T	NM_008404; ENSMUST00000000299; ENSMUST00000130059; ENSMUST00000131023; ENSMUST00000153541; ENSMUST00000156644; BC145644; OTTMUST00000047620; OTTMUST00000047652; OTTMUST00000047653; OTTMUST00000047654; OTTMUST00000047655; uc007fvv.1; uc007fvw.1; uc011xhe.1; uc011xhf.1	Itgb2	integrin beta 2	chr10	+	Coding	77530252	77565708
TC0500001025.mm.2	12.27	10.61	1.59	0.9	T	T	3.16	0.0087	0.2253	0.0043	0.1158	T	NM_001204201; NM_001204202; NM_001204203; NM_001204233; NM_009263; ENSMUST00000031243; ENSMUST00000086833; ENSMUST00000112746; ENSMUST00000112747; ENSMUST00000112748; ENSMUST00000132457; ENSMUST00000145084; BC002113; BC057858; BC080720; OTTMUST00000059773; OTTMUST00000059774; OTTMUST00000059775; OTTMUST00000059776; OTTMUST00000059777; OTTMUST00000059778; OTTMUST00000059779; uc008yki.2; uc008ykj.2…	Spp1	secreted phosphoprotein 1	chr5	+	Multiple_Complex	104435111	104441053
TC0200001368.mm.2	16.32	14.66	0.66	0.62	T	T	3.15	0.0015	0.1067	3.59e-05	0.0038	T	NM_011355; ENSMUST00000002180; ENSMUST00000131400; ENSMUST00000132741; ENSMUST00000169852; BC003815; OTTMUST00000033994; OTTMUST00000033995; OTTMUST00000091950; OTTMUST00000091951; uc008kuj.1	Spi1	spleen focus forming virus (SFFV) proviral integration oncogene	chr2	+	Multiple_Complex	91082390	91115757
TC1700002781.mm.2	13.88	12.23	0.64	0.96	T	T	3.12	2.03e-06	0.0028	8.8e-08	5.15e-05	T	NM_207105; ENSMUST00000040828; ENSMUST00000173103; ENSMUST00000174875; BC008168; BC010322; BC057998; OTTMUST00000095573; OTTMUST00000095574; OTTMUST00000095575; uc008ccb.2; uc008ccc.1	H2-Ab1	histocompatibility 2, class II antigen A, beta 1	chr17	+	Multiple_Complex	34263209	34269418
TC1900000211.mm.2	12.84	11.22	1.34	1.24	T	T	3.08	0.004	0.1682	0.0005	0.027	T	NM_023044; ENSMUST00000025646; ENSMUST00000131010; ENSMUST00000138263; ENSMUST00000138380; BC051940; OTTMUST00000070029; OTTMUST00000070030; OTTMUST00000086499; OTTMUST00000086500; uc008gra.2; uc008grb.1	Slc15a3	solute carrier family 15, member 3	chr19	+	Multiple_Complex	10839727	10860508
TC0X00001069.mm.2	9.06	7.46	0.89	0.44	T	T	3.03	7.14e-05	0.0187	6.44e-06	0.0011	T	NM_205820; ENSMUST00000040065; ENSMUST00000139380; BC117913; BC117914; OTTMUST00000044161; OTTMUST00000044162; uc009ubn.1	Tlr13	toll-like receptor 13	chrX	+	Multiple_Complex	106143204	106160493
TC0100003593.mm.2	10.99	9.39	0.72	0.52	T	T	3.02	9.44e-06	0.007	1.45e-08	1.53e-05	T	NM_001204910; ENSMUST00000042610; ENSMUST00000127730; BC150711; uc007dru.3; uc011www.2	AI607873	expressed sequence AI607873	chr1	-	Coding	173723427	173741809
TC0100003891.mm.2	12.42	10.83	0.57	1	T	T	3.01	0.0001	0.0247	8.34e-06	0.0014	T	BC008167; OTTMUST00000066681; OTTMUST00000066682; OTTMUST00000066683; OTTMUST00000066684; OTTMUST00000066685; OTTMUST00000066947; OTTMUST00000066948; uc007dsi.2; uc007dsj.1	Ifi203	interferon activated gene 203	chr1	-	Multiple_Complex	173920400	173942672
TC1100001264.mm.2	11.57	9.98	2.16	0.92	T	T	3.01	0.0022	0.1263	0.0004	0.0198	T	NM_001081957; BC089618; OTTMUST00000001909; uc007kpq.1	Wfdc17	WAP four-disulfide core domain 17	chr11	+	Coding	83703991	83706269
TC1600000698.mm.2	10.17	8.59	1.25	1.09	T	T	2.99	0.0016	0.1087	0.002	0.0701	T	NM_020509; ENSMUST00000023329; BC029248; uc007zjv.1	Retnla	resistin like alpha	chr16	+	Coding	48842552	48844461
TC0900000050.mm.2	7.87	6.3	1.02	0.37	T	T	2.97	1.95e-05	0.0103	4.42e-05	0.0044	T	NM_008611; ENSMUST00000018765; BC042742; uc009ocr.2	Mmp8	matrix metallopeptidase 8	chr9	+	Coding	7558429	7568486
TC1400001182.mm.2	10.71	9.14	2.9	2.59	T	T	2.97	0.0621	0.4457	0.0047	0.1209	T	NM_008392; ENSMUST00000022722; OTTMUST00000091038; uc007uwf.2	Irg1	immunoresponsive gene 1	chr14	+	Coding	103046977	103056573
TC0200003303.mm.2	13.46	11.9	2.1	1.91	T	T	2.95	0.0472	0.4024	0.0703	0.4743	T	NM_008491; ENSMUST00000050785; ENSMUST00000136509; ENSMUST00000144569; ENSMUST00000147219; ENSMUST00000155830; BC132069; BC132071; OTTMUST00000031183; OTTMUST00000031184; OTTMUST00000031185; OTTMUST00000031186; OTTMUST00000031187; uc008jfl.1	Lcn2	lipocalin 2	chr2	-	Multiple_Complex	32384633	32387797
TC1100002249.mm.2	14.19	12.63	0.99	0.86	T	T	2.95	0.0001	0.027	3.37e-06	0.0007	T	NM_019549; ENSMUST00000020321; ENSMUST00000102881; ENSMUST00000156101; BC066185; OTTMUST00000011599; OTTMUST00000011600; OTTMUST00000011601; uc007ibv.2; uc007ibw.2	Plek	pleckstrin	chr11	-	Coding	16971206	17052381
TC1100003090.mm.2	8.5	6.95	0.82	0.59	T	T	2.93	9.69e-05	0.0217	1.08e-06	0.0003	T	NM_007440; ENSMUST00000000329; ENSMUST00000108574; BC152329; BC152403; OTTMUST00000013572; OTTMUST00000013573; uc007juj.1; uc007juk.1; uc007jul.1	Alox12	arachidonate 12-lipoxygenase	chr11	-	Coding	70241455	70255353
TC0200000651.mm.2	9.74	8.2	0.46	0.85	T	T	2.92	1.14e-05	0.0073	4.87e-07	0.0002	T	NM_008969; ENSMUST00000062069; ENSMUST00000133777; ENSMUST00000144319; ENSMUST00000149930; ENSMUST00000151351; BC005573; BC023322; OTTMUST00000028971; OTTMUST00000028972; OTTMUST00000028973; OTTMUST00000028974; OTTMUST00000028975	Ptgs1	prostaglandin-endoperoxide synthase 1	chr2	+	Multiple_Complex	36230426	36252272
TC1700000990.mm.2	7.69	6.15	0.73	0.5	T	T	2.91	3.3e-06	0.0033	2.68e-07	0.0001	T	NM_139138; ENSMUST00000025004; BC120538; BC120540; uc008dae.2	Adgre4	adhesion G protein-coupled receptor E4	chr17	+	Coding	55749984	55853662
TC1900000441.mm.2	12.48	10.94	1.21	1.21	T	T	2.91	0.0004	0.0551	1.45e-05	0.002	T	NM_021893; ENSMUST00000016640; BC066841; OTTMUST00000035406; uc008hdi.2	Cd274	CD274 antigen	chr19	+	Multiple_Complex	29367438	29388095
TC0800002102.mm.2	8.61	7.07	1.47	0.5	T	T	2.89	0.0006	0.0656	0.0002	0.0111	T	NM_001113326; NM_031195; ENSMUST00000026021; ENSMUST00000170091; BC003814; uc009lmk.1; uc012gcm.1	Msr1	macrophage scavenger receptor 1	chr8	-	Multiple_Complex	39581700	39642678
TC1800000625.mm.2	10.59	9.06	1.29	0.71	T	T	2.87	0.001	0.0871	8.67e-06	0.0014	T	NM_001037859; ENSMUST00000025523; ENSMUST00000115268; BC036343; BC043054; BC066863; OTTMUST00000035435; uc008fbn.1; uc008fbo.1; uc008fbp.1; uc012bdo.1	Csf1r	colony stimulating factor 1 receptor	chr18	+	Coding	61105572	61132149
TC0300001447.mm.2	11.47	9.96	1.74	1.37	T	T	2.85	0.0128	0.2534	0.0016	0.0585	T	NM_010260; ENSMUST00000165774; ENSMUST00000169572; BC011336; BC032882; OTTMUST00000094412; OTTMUST00000094413; uc008roy.1	Gbp2	guanylate binding protein 2	chr3	+	Coding	142620602	142638008
TC1500001828.mm.2	11.72	10.22	1.01	0.96	T	T	2.84	0.0008	0.0787	0.0006	0.0305	T	NM_001287389; NM_007781; NR_106137; NR_106138; ENSMUST00000096356	Csf2rb2; Mir7676-1; Mir7676-2	colony stimulating factor 2 receptor, beta 2, low-affinity (granulocyte-macrophage); microRNA 7676-1; microRNA 7676-2	chr15	-	Multiple_Complex	78282508	78305721
TC0600001398.mm.2	8.45	6.95	0.81	0.31	T	T	2.82	9.45e-05	0.0214	4.77e-05	0.0046	T	NM_001204241; NM_153197; ENSMUST00000088468; ENSMUST00000117173; BC034893; OTTMUST00000066822; OTTMUST00000066823; uc009dpv.2; uc009dpw.2	Clec4a3	C-type lectin domain family 4, member a3	chr6	+	Coding	122952515	122969878
TC0600003079.mm.2	9.92	8.42	1.04	0.39	T	T	2.82	2.06e-05	0.0107	9.19e-06	0.0014	T	NM_009779; ENSMUST00000042081; BC003728; OTTMUST00000087717; uc009dps.1	C3ar1	complement component 3a receptor 1	chr6	-	Coding	122847138	122856161
TC1100003399.mm.2	14.25	12.75	1.19	0.84	T	T	2.82	0.0101	0.234	0.0011	0.0451	T	NM_009139; ENSMUST00000019071; ENSMUST00000138145; ENSMUST00000150243; BC002073; OTTMUST00000001956; OTTMUST00000001957; OTTMUST00000001958; uc007kpm.1	Ccl6	chemokine (C-C motif) ligand 6	chr11	-	Multiple_Complex	83587882	83593087
TC1400001898.mm.2	14.43	12.94	1.6	1.5	T	T	2.82	0.0451	0.395	0.2099	0.6867	T	NM_015774; ENSMUST00000022378; BC025102; uc007tgm.2	Ero1l	ERO1-like (S. cerevisiae)	chr14	-	Coding	45283087	45318572
TC1700001227.mm.2	7.95	6.45	2.92	1.61	F	F	2.82	0.062	0.4456	0.3028	0.7617	F	ENSMUST00000168858	Gm11096	predicted gene 11096 [Source:MGI Symbol;Acc:MGI:3779332]	chr17	+	Coding	81441763	81441923
TC1800000617.mm.2	16.65	15.16	0.67	0.85	T	T	2.79	1.73e-05	0.0096	6.97e-07	0.0002	T	NM_001042605; NM_010545; NR_039567; ENSMUST00000050487; ENSMUST00000097563; ENSMUST00000167610; BC003476; BC096435; uc008faz.1; uc008fba.1; uc029tnb.1	Cd74; Mir5107	CD74 antigen (invariant polypeptide of major histocompatibility complex, class II antigen-associated); microRNA 5107	chr18	+	Multiple_Complex	60803848	60812652
TC0600001403.mm.2	13.61	12.14	0.83	0.37	T	T	2.78	0.0004	0.0505	2.75e-05	0.0031	T	NM_001190320; NM_001190321; NM_020001; ENSMUST00000024118; ENSMUST00000112554; ENSMUST00000117130; ENSMUST00000144840; ENSMUST00000151714; BC023008; OTTMUST00000066844; OTTMUST00000066845; OTTMUST00000066846; OTTMUST00000066847; OTTMUST00000066849; uc009dqe.2; uc009dqf.2; uc012esj.1; uc012esk.1	Clec4n	C-type lectin domain family 4, member n	chr6	+	Multiple_Complex	123229843	123247024
TC1900000502.mm.2	12.72	11.25	1.51	1.24	T	T	2.78	0.0101	0.2336	0.0189	0.268	T	NM_001005858; ENSMUST00000076249	Ifit3b	interferon-induced protein with tetratricopeptide repeats 3B	chr19	+	Coding	34607933	34613401
TC0500001239.mm.2	10.73	9.26	1.33	1.26	T	T	2.77	0.0135	0.2568	0.0094	0.1843	T	NM_011854; ENSMUST00000031542; ENSMUST00000124716; ENSMUST00000129707; ENSMUST00000137828; ENSMUST00000144064; ENSMUST00000146072; ENSMUST00000150361; BC034361; OTTMUST00000034639; OTTMUST00000034640; OTTMUST00000034641; OTTMUST00000034642; OTTMUST00000034643; OTTMUST00000034644; OTTMUST00000040921; uc008zcu.1; uc012ecb.1	Oasl2	2-5 oligoadenylate synthetase-like 2; 2'-5' oligoadenylate synthetase-like 2	chr5	+	Multiple_Complex	114896934	114912245
TC1400002454.mm.2	6.21	4.74	0.85	0.51	T	T	2.77	0.0004	0.0562	1.25e-07	6.45e-05	T	NM_172488; ENSMUST00000062789; ENSMUST00000139809; ENSMUST00000142300; BC116748; BC119140; OTTMUST00000068801; OTTMUST00000068802; OTTMUST00000068803; uc007urq.1; uc007urr.1	Lacc1	laccase (multicopper oxidoreductase) domain containing 1	chr14	-	Multiple_Complex	77024200	77036904
TC0X00003360.mm.2	9.97	8.57	0.65	0.34	T	T	2.64	1.06e-05	0.0073	1.8e-07	7.69e-05	T	NM_133211; ENSMUST00000060719; ENSMUST00000112161; ENSMUST00000112164; ENSMUST00000137492; ENSMUST00000145284; ENSMUST00000149507; BC120596; BC132385; OTTMUST00000046750; OTTMUST00000046751; OTTMUST00000046752; OTTMUST00000046753; OTTMUST00000046754; OTTMUST00000046755	Tlr7	toll-like receptor 7	chrX	-	Multiple_Complex	167304929	167330558
TC1100003397.mm.2	14.67	13.27	0.99	0.79	T	T	2.63	0.0029	0.1443	0.0027	0.0848	T	NM_011338; ENSMUST00000019266; ENSMUST00000136131; BC139318; BC145962; OTTMUST00000001961; OTTMUST00000001962; uc007kpj.1	Ccl9	chemokine (C-C motif) ligand 9	chr11	-	Multiple_Complex	83572917	83578636
TC0500003368.mm.2	11.42	10.03	0.81	0.38	T	T	2.62	7.33e-05	0.0189	9.64e-07	0.0003	T	NM_001286037; NM_010876; NR_104383; ENSMUST00000016094; ENSMUST00000111275; ENSMUST00000126934; ENSMUST00000139249; ENSMUST00000144086; ENSMUST00000146354; ENSMUST00000182626; BC055836; OTTMUST00000048313; OTTMUST00000048314; OTTMUST00000048315; OTTMUST00000048316; OTTMUST00000048317; OTTMUST00000048318; OTTMUST00000116858; uc008zvg.2; uc008zvi.2	Ncf1	neutrophil cytosolic factor 1	chr5	-	Multiple_Complex	134220053	134229625
TC0400002523.mm.2	8.67	7.29	0.71	0.55	T	T	2.61	0.0039	0.1668	0.0003	0.0171	T	NM_001110320; NM_001110321; NM_001110322; NM_007654; ENSMUST00000030179; ENSMUST00000098104; ENSMUST00000098105; ENSMUST00000107925; ENSMUST00000107926; ENSMUST00000133110; ENSMUST00000134850; ENSMUST00000140284; ENSMUST00000141198; ENSMUST00000151868; BC003824; OTTMUST00000015747; OTTMUST00000015748; OTTMUST00000015749; OTTMUST00000015750; OTTMUST00000015751; OTTMUST00000015753; OTTMUST000000157…	Cd72	CD72 antigen	chr4	-	Multiple_Complex	43446462	43454628
TC1100000780.mm.2	14.07	12.7	0.79	1.85	T	T	2.6	0.0152	0.269	0.0252	0.3101	T	NM_029568; ENSMUST00000040522; ENSMUST00000064783; ENSMUST00000126308; ENSMUST00000127073; BC022666; OTTMUST00000012974; OTTMUST00000012975; OTTMUST00000012976; OTTMUST00000012977; uc007jhm.1; uc007jhn.1	Mfap4	microfibrillar-associated protein 4	chr11	+	Multiple_Complex	61485431	61488900
TC0600003084.mm.2	11.71	10.36	1.92	2.38	T	T	2.55	0.0283	0.3444	0.0232	0.2969	T	NM_019948; ENSMUST00000032239; ENSMUST00000175954; ENSMUST00000175995; ENSMUST00000176096; ENSMUST00000176443; ENSMUST00000176831; ENSMUST00000177367; BC003218; OTTMUST00000103927; OTTMUST00000103928; OTTMUST00000103929; OTTMUST00000103930; OTTMUST00000103931; OTTMUST00000103932; OTTMUST00000103933; uc009dqk.1; uc009dql.1	Clec4e	C-type lectin domain family 4, member e	chr6	-	Multiple_Complex	123281789	123289871
TC1900000219.mm.2	10.24	8.91	0.81	0.73	T	T	2.53	0.0002	0.0288	1.96e-06	0.0005	T	NM_021718; ENSMUST00000035258; ENSMUST00000123758; ENSMUST00000136366; ENSMUST00000142135; ENSMUST00000144135; ENSMUST00000145160; ENSMUST00000152242; BC028433; OTTMUST00000070057; OTTMUST00000070058; OTTMUST00000070059; OTTMUST00000070060; OTTMUST00000070061; OTTMUST00000070062; OTTMUST00000070063; uc008gsd.1; uc008gse.1; uc008gsf.1	Ms4a4b	membrane-spanning 4-domains, subfamily A, member 4B	chr19	+	Multiple_Complex	11443553	11463549
TC0200005013.mm.2	12.39	11.06	0.48	0.54	T	T	2.52	3.34e-07	0.0012	1e-07	5.62e-05	T	NM_001139520; NM_018851; ENSMUST00000057725; ENSMUST00000088523; ENSMUST00000109549; ENSMUST00000123932; ENSMUST00000139149; ENSMUST00000139263; ENSMUST00000142508; ENSMUST00000149313; ENSMUST00000152866; ENSMUST00000160213; BC012721; BC067198; OTTMUST00000038703; OTTMUST00000038704; OTTMUST00000038705; OTTMUST00000038706; OTTMUST00000038707; OTTMUST00000038708; OTTMUST00000038709; OTTMUST0000003…	Samhd1	SAM domain and HD domain, 1	chr2	-	Multiple_Complex	157097529	157135265
TC0500000850.mm.2	16.34	15.01	2.07	2.75	T	T	2.52	0.0316	0.3547	0.1437	0.6087	T	NM_009140; ENSMUST00000075433; BC119511; BC119512; uc008ybm.1; uc008ybn.1	Cxcl2	chemokine (C-X-C motif) ligand 2	chr5	+	Coding	90903899	90905938
TC1700002782.mm.2	13.3	11.98	0.64	0.72	T	T	2.51	2.78e-05	0.0126	2.82e-07	0.0001	T	NM_010382; ENSMUST00000074557; BC132163; BC132165; OTTMUST00000095581; uc008cch.1; uc008cci.1	H2-Eb1	histocompatibility 2, class II antigen E beta	chr17	+	Coding	34305867	34316674
TC0800000679.mm.2	8.4	7.08	0.98	0.48	T	T	2.49	0.001	0.085	9.94e-05	0.0075	T	NM_001166372; NM_001166375; NM_175188; ENSMUST00000039540; ENSMUST00000072482; ENSMUST00000098708; ENSMUST00000110253; ENSMUST00000110255; ENSMUST00000110256; ENSMUST00000110258; ENSMUST00000110259; ENSMUST00000152320; ENSMUST00000155804; ENSMUST00000178982; BC066008; OTTMUST00000040256; OTTMUST00000040257; OTTMUST00000040267; OTTMUST00000040268; OTTMUST00000040269; OTTMUST00000040270; OTTMUST000…	March1	membrane-associated ring finger (C3HC4) 1	chr8	+	Multiple_Complex	65617900	66471637
TC1000002647.mm.2	8.86	7.54	0.95	1.2	T	T	2.49	0.0003	0.0432	2.56e-06	0.0005	T	NM_011461; ENSMUST00000004473; ENSMUST00000133724; ENSMUST00000138734; ENSMUST00000144338; BC064038; OTTMUST00000078661; OTTMUST00000078662; OTTMUST00000078663; OTTMUST00000078664; uc007grv.2; uc011xli.1	Spic	Spi-C transcription factor (Spi-1/PU.1 related)	chr10	-	Multiple_Complex	88674772	88685015
TC0100003890.mm.2	11.34	10.03	0.56	0.65	T	T	2.48	2.87e-05	0.0126	1.42e-07	6.76e-05	T	NM_001170853; uc007dry.2; uc007drz.2	Mndal	myeloid nuclear differentiation antigen like	chr1	-	Multiple_Complex	173857220	173880187
TC0600003244.mm.2	7.82	6.51	0.75	0.7	T	T	2.48	0.0298	0.349	0.0059	0.1408	T	NM_001136068; NM_001288664; NM_010652; ENSMUST00000032270; ENSMUST00000032271; ENSMUST00000118447; ENSMUST00000169545; BC145694; OTTMUST00000080898; OTTMUST00000080899	Klrc1	killer cell lectin-like receptor subfamily C, member 1	chr6	-	Coding	129666015	129678973
TC0700002422.mm.2	7.33	6.02	0.41	0.21	T	T	2.48	2.41e-06	0.0028	5.78e-07	0.0002	T	NM_001173550; NM_007577; ENSMUST00000050770; ENSMUST00000168818; BC125641; BC125643; uc009fhl.2; uc012faf.1	C5ar1	complement component 5a receptor 1	chr7	-	Coding	16246743	16259540
TC0300001102.mm.2	8.81	7.5	0.42	0.57	T	T	2.47	2.36e-05	0.0116	4.82e-06	0.0009	T	NM_023186; ENSMUST00000079132; ENSMUST00000139086; ENSMUST00000143128; BC011134; BC034548; OTTMUST00000057828; OTTMUST00000057858; OTTMUST00000057859; uc008qvv.1	Chia1	chitinase, acidic 1	chr3	+	Multiple_Complex	106113229	106132120
TC0700000561.mm.2	9.89	8.59	1	0.66	T	T	2.47	0.0007	0.0727	0.0005	0.0267	T	NM_011662; ENSMUST00000032800; BC056450; uc009gef.1	Tyrobp	TYRO protein tyrosine kinase binding protein	chr7	+	Coding	30413788	30417582
TC1300000691.mm.2	10.98	9.67	0.98	0.32	T	T	2.47	0.0001	0.0245	2.56e-05	0.003	T	NM_009369; ENSMUST00000045173; BC129900; BC129901; uc011zae.1; uc011zaf.1	Tgfbi	transforming growth factor, beta induced	chr13	+	Coding	56609603	56639339
TC1900001342.mm.2	9.38	8.08	0.67	0.46	T	T	2.47	0.0001	0.0263	3.94e-05	0.004	T	NM_026362; ENSMUST00000016639; ENSMUST00000126800; ENSMUST00000129608; ENSMUST00000138051; ENSMUST00000139176; ENSMUST00000139860; ENSMUST00000141838; ENSMUST00000143467; ENSMUST00000152936; ENSMUST00000155367; BC024953; OTTMUST00000082378; OTTMUST00000082379; OTTMUST00000082380; OTTMUST00000082381; OTTMUST00000082382; OTTMUST00000082383; OTTMUST00000082384; OTTMUST00000082385; OTTMUST00000082386…	Plgrkt	plasminogen receptor, C-terminal lysine transmembrane protein	chr19	-	Multiple_Complex	29348599	29367390
TC1600000529.mm.2	10.11	8.81	0.9	0.79	T	T	2.46	0.0004	0.0539	2.01e-05	0.0025	T	NM_008225; ENSMUST00000023531; ENSMUST00000163755; ENSMUST00000164050; BC007469; OTTMUST00000091538; OTTMUST00000091539; OTTMUST00000091540; uc007zdi.2	Hcls1	hematopoietic cell specific Lyn substrate 1	chr16	+	Multiple_Complex	36934983	36963214
TC1700000621.mm.2	11.28	9.98	0.75	0.63	T	T	2.46	0.0004	0.0512	2.32e-06	0.0005	T	NM_001161730; NM_013683; ENSMUST00000041633; ENSMUST00000166287; ENSMUST00000166582; ENSMUST00000166853; ENSMUST00000168351; ENSMUST00000170086; ENSMUST00000171148; BC013802; BC024897; OTTMUST00000093466; OTTMUST00000093467; OTTMUST00000093468; OTTMUST00000093469; OTTMUST00000093470; OTTMUST00000093471; OTTMUST00000093472; uc008cbt.2; uc008cbu.2; uc008cbv.2; uc012apt.1; uc012apu.1	Tap1	transporter 1, ATP-binding cassette, sub-family B (MDR/TAP)	chr17	+	Multiple_Complex	34187553	34197225
TC0100000375.mm.2	9.87	8.57	0.9	0.6	T	T	2.45	0.0001	0.0223	7.53e-07	0.0002	T	NM_001205313; NM_001205314; NM_009283; ENSMUST00000070968; BC004808; uc007axy.1; uc007axz.1; uc007aya.2; uc007ayb.2; uc007ayc.2; uc007ayd.2	Stat1	signal transducer and activator of transcription 1	chr1	+	Coding	52119438	52161865
TC0400003957.mm.2	11.51	10.22	1.2	1.52	T	T	2.44	0.0134	0.2568	0.0017	0.063	T	NM_011610; ENSMUST00000030336; ENSMUST00000143055; BC141405; OTTMUST00000023284; OTTMUST00000023285; uc008vrt.1	Tnfrsf1b	tumor necrosis factor receptor superfamily, member 1b	chr4	-	Multiple_Complex	145212368	145246871
TC0400001325.mm.2	18.62	17.34	0.69	0.88	T	T	2.43	0.0353	0.3663	0.0937	0.5263	T	NM_011400; ENSMUST00000030398; ENSMUST00000134105; ENSMUST00000144329; ENSMUST00000174372; BC055340; OTTMUST00000020092; OTTMUST00000020093; OTTMUST00000020094; OTTMUST00000096881; uc008ule.2	Slc2a1	solute carrier family 2 (facilitated glucose transporter), member 1	chr4	+	Coding	119108711	119137330
TC1700002071.mm.2	8.23	6.95	1.4	0.56	T	T	2.43	0.0066	0.209	3.72e-06	0.0007	T	NM_008204; ENSMUST00000016427; ENSMUST00000171139; BC150676; OTTMUST00000096583; OTTMUST00000096584; uc008cmz.1; uc008cna.1	H2-M2	histocompatibility 2, M region locus 2	chr17	-	Coding	37480851	37483552
TC0500001695.mm.2	9.75	8.48	0.58	0.45	T	T	2.42	4.91e-06	0.0045	1.86e-06	0.0004	T	NM_008494; ENSMUST00000031555; BC115680; BC138600; BC138601; uc009ahu.1; uc009ahv.1	Lfng	LFNG O-fucosylpeptide 3-beta-N-acetylglucosaminyltransferase	chr5	+	Coding	140607320	140615545
TC1700001952.mm.2	6.69	5.42	1.35	0.46	T	T	2.42	0.005	0.1838	0.0011	0.0458	T	NM_019467; ENSMUST00000025257; ENSMUST00000172679; ENSMUST00000172693; ENSMUST00000173106; ENSMUST00000173281; ENSMUST00000173324; ENSMUST00000174044; BC021539; OTTMUST00000095830; OTTMUST00000095831; OTTMUST00000095832; OTTMUST00000095833; OTTMUST00000095834; OTTMUST00000095835; OTTMUST00000095836; uc008cgl.1; uc008cgm.1	Aif1	allograft inflammatory factor 1	chr17	-	Multiple_Complex	35170991	35176068
TC1700001954.mm.2	9.99	8.71	2.96	2.97	T	T	2.42	0.0512	0.4151	0.0193	0.2697	T	NM_001278601; NM_013693; ENSMUST00000025263; ENSMUST00000167924; BC117057; BC137720; OTTMUST00000095888; OTTMUST00000095889	Tnf	tumor necrosis factor	chr17	-	Coding	35199367	35202007
TC1100000726.mm.2	7.86	6.6	1.88	1.66	T	T	2.41	0.0176	0.2856	0.0073	0.1599	T	NM_145827; ENSMUST00000079476; ENSMUST00000101148; ENSMUST00000149126; BC116174; BC116175; OTTMUST00000012840; OTTMUST00000012841; uc007jeh.1; uc007jei.1	Nlrp3	NLR family, pyrin domain containing 3	chr11	+	Coding	59541568	59566956
TC0400002139.mm.2	9	7.73	0.64	0.74	T	T	2.4	1.58e-05	0.0094	1.97e-07	8.26e-05	T	NM_001002927; ENSMUST00000070375; ENSMUST00000133567; BC049766; OTTMUST00000009988; OTTMUST00000009989; uc008rwz.1; uc008rxa.1; uc012dah.1	Penk	preproenkephalin	chr4	-	Multiple_Complex	4133531	4138819
TC1900000501.mm.2	13.44	12.17	1.52	1.12	T	T	2.4	0.0138	0.2579	0.0166	0.2514	T	NM_010501; ENSMUST00000102825; BC003804; BC089563; OTTMUST00000040263; uc008hgo.1	Ifit3	interferon-induced protein with tetratricopeptide repeats 3	chr19	+	Coding	34583529	34588982
TC1900000504.mm.2	8.35	7.1	1.34	1.21	T	T	2.38	0.0424	0.3867	0.0598	0.4441	T	NM_008331; ENSMUST00000102824; BC003768; OTTMUST00000040265; uc008hgt.1	Ifit1	interferon-induced protein with tetratricopeptide repeats 1	chr19	+	Coding	34640871	34650009
TC1100003382.mm.2	7.95	6.71	0.58	0.39	T	T	2.37	0.0005	0.0571	4.13e-06	0.0008	T	NM_001167743; NM_181545; ENSMUST00000038141; ENSMUST00000092838; ENSMUST00000108152; ENSMUST00000130822; ENSMUST00000131883; OTTMUST00000001793; OTTMUST00000001794; OTTMUST00000001795; OTTMUST00000001796; uc007kod.2; uc011yba.1	Slfn8	schlafen 8	chr11	-	Coding	83002158	83020810
TC1000000547.mm.2	16.31	15.07	0.75	0.36	T	T	2.36	2.51e-06	0.0028	5.92e-08	3.76e-05	T	NM_001146120; NM_001146121; NM_001146122; NM_001146123; NM_001146124; NM_011179; ENSMUST00000004316; ENSMUST00000105465; ENSMUST00000165878; ENSMUST00000177779; ENSMUST00000179238; BC141089; BC145359; OTTMUST00000039727; uc007feo.2; uc007fep.2; uc007feq.1	Psap	prosaposin	chr10	+	Coding	60277627	60302600
TC1700000934.mm.2	8.45	7.21	1.19	0.96	T	T	2.36	0.0158	0.2742	0.0019	0.0659	T	NM_001033922; NM_001163795; NM_001163796; NM_172623; ENSMUST00000059873; ENSMUST00000125426; ENSMUST00000136272; ENSMUST00000153131; ENSMUST00000153420; ENSMUST00000154335; BC117091; BC137666; OTTMUST00000070411; OTTMUST00000070412; OTTMUST00000070413; OTTMUST00000070414; OTTMUST00000070415; OTTMUST00000070416; uc008cwz.1; uc008cxa.1; uc008cxb.1; uc008cxc.1; uc012avb.1	Treml4	triggering receptor expressed on myeloid cells-like 4	chr17	+	Multiple_Complex	48264295	48275360
TC1700002779.mm.2	9.07	7.83	0.54	0.53	T	T	2.36	0.0002	0.0301	7.29e-07	0.0002	T	NM_010388; ENSMUST00000041982; ENSMUST00000171231; ENSMUST00000173262; BC141105; BC145385; BC145386; BC171960; OTTMUST00000095480; OTTMUST00000095559; OTTMUST00000095560; uc008cbn.1	H2-DMb2	histocompatibility 2, class II, locus Mb2	chr17	+	Multiple_Complex	34143307	34151553
TC0500003399.mm.2	7.44	6.21	1.91	0.47	T	T	2.34	0.0096	0.2299	0.0136	0.2267	T	NM_019577; ENSMUST00000004936; BC065389; uc008zyn.1	Ccl24	chemokine (C-C motif) ligand 24	chr5	-	Coding	135569937	135573049
TC0800001078.mm.2	7.14	5.91	0.62	0.3	T	T	2.34	0.0001	0.0251	1.57e-06	0.0004	T	NM_173014; ENSMUST00000046290; ENSMUST00000130471; ENSMUST00000151106; BC144806; BC150666; OTTMUST00000060701; OTTMUST00000060702; OTTMUST00000060732; uc009muf.1; uc009mug.1; uc012gii.1; uc012gij.1	Lpcat2	lysophosphatidylcholine acyltransferase 2	chr8	+	Multiple_Complex	92855350	92919279
TC1900001019.mm.2	13.83	12.61	0.49	0.45	T	T	2.34	3.73e-05	0.0139	4.82e-08	3.22e-05	T	NM_012021; ENSMUST00000025904; ENSMUST00000145300; ENSMUST00000149261; ENSMUST00000173091; BC008174; OTTMUST00000050171; OTTMUST00000050172; OTTMUST00000050173; OTTMUST00000098355; uc008gjc.1	Prdx5	peroxiredoxin 5	chr19	-	Multiple_Complex	6906697	6910106
TC0600001397.mm.2	7.87	6.65	0.65	0.41	T	T	2.33	0.0001	0.0263	7.91e-07	0.0002	T	NM_199311; ENSMUST00000060484; BC049354; OTTMUST00000066814; uc009dpu.2	Clec4a1	C-type lectin domain family 4, member a1	chr6	+	Coding	122921848	122934619
TC0100003204.mm.2	6.54	5.33	0.55	0.51	T	T	2.31	0.0013	0.1008	0.0141	0.2319	T	NM_009061; ENSMUST00000027606; ENSMUST00000127206; ENSMUST00000134817; ENSMUST00000153527; BC023001; OTTMUST00000049364; OTTMUST00000049365; OTTMUST00000049366; OTTMUST00000049367; uc007cxg.2	Rgs2	regulator of G-protein signaling 2	chr1	-	Multiple_Complex	143999338	144004161
TC1300002002.mm.2	7.24	6.04	0.56	0.33	T	T	2.31	1.62e-05	0.0094	1.3e-07	6.57e-05	T	NM_001281880; NM_013660; ENSMUST00000021900; ENSMUST00000110039; ENSMUST00000110040; ENSMUST00000125511; ENSMUST00000138228; ENSMUST00000139018; ENSMUST00000139858; ENSMUST00000139865; ENSMUST00000143396; ENSMUST00000146238; ENSMUST00000146922; ENSMUST00000150662; ENSMUST00000155896; BC049780; OTTMUST00000049521; OTTMUST00000049522; OTTMUST00000049523; OTTMUST00000049524; OTTMUST00000049525; OTTM…	Sema4d	sema domain, immunoglobulin domain (Ig), transmembrane domain (TM) and short cytoplasmic domain, (semaphorin) 4D	chr13	-	Multiple_Complex	51701246	51793747
TC0X00001829.mm.2	13.92	12.72	1.28	1.17	T	T	2.3	0.0126	0.253	0.0029	0.09	T	NM_007807; ENSMUST00000015484; ENSMUST00000131591; ENSMUST00000154503; ENSMUST00000164685; ENSMUST00000170885; BC071229; OTTMUST00000040996; OTTMUST00000040997; OTTMUST00000044256; OTTMUST00000092541; OTTMUST00000092557; uc009spw.2	Cybb	cytochrome b-245, beta polypeptide	chrX	-	Multiple_Complex	9435252	9487771
TC1900001030.mm.2	8.57	7.37	0.75	0.43	T	T	2.3	0.0005	0.0583	1.12e-05	0.0017	T	NM_153795; ENSMUST00000040772; BC025119; BC032204; BC066803; uc008gkd.2; uc012bht.1	Fermt3	fermitin family homolog 3 (Drosophila)	chr19	-	Coding	6998958	7019469
TC0400004171.mm.2	6.75	5.56	0.57	0.7	T	T	2.28	0.0012	0.0962	0.0002	0.0122	T	NM_015783; ENSMUST00000085425; BC031424; BC083156; BC109346; uc012dri.1	Isg15	ISG15 ubiquitin-like modifier	chr4	-	Coding	156199424	156200818
TC0500003731.mm.2	11.79	10.61	1.25	1.18	T	T	2.28	0.0037	0.1639	4.82e-05	0.0046	T	NM_001256005; NM_008620; ENSMUST00000100962; BC141364; BC147434; uc008ykx.2; uc008yky.2	Gbp4	guanylate binding protein 4	chr5	-	Coding	105115767	105139586
TC0700001756.mm.2	10.27	9.08	0.53	0.33	T	T	2.28	8.85e-05	0.0214	2.75e-06	0.0006	T	NM_008855; ENSMUST00000064921; ENSMUST00000064989; ENSMUST00000127910; ENSMUST00000131167; ENSMUST00000143692; ENSMUST00000149583; BC127083; OTTMUST00000039928; OTTMUST00000039929; OTTMUST00000039930; OTTMUST00000039931; OTTMUST00000039932; OTTMUST00000040105; uc009jot.1; uc009jou.1	Prkcb	protein kinase C, beta	chr7	+	Multiple_Complex	122288751	122634402
TC0700002128.mm.2	7.94	6.75	1.57	0.88	T	T	2.28	0.015	0.2674	5.03e-05	0.0048	T	NM_177363; ENSMUST00000065703; uc009euz.1; uc009eva.1	Tarm1	T cell-interacting, activating receptor on myeloid cells 1	chr7	-	Coding	3488991	3502552
TC1100003245.mm.2	9.76	8.57	0.58	0.52	T	T	2.28	0.0001	0.0263	1.14e-05	0.0017	T	NM_198018; NM_198894; NM_198895; ENSMUST00000065028; ENSMUST00000072740; ENSMUST00000094012; ENSMUST00000108407; ENSMUST00000108408; ENSMUST00000130364; ENSMUST00000131059; ENSMUST00000137261; ENSMUST00000141442; ENSMUST00000151526; ENSMUST00000155035; ENSMUST00000176024; ENSMUST00000176179; BC056385; BC058708; BC059064; OTTMUST00000014071; OTTMUST00000014072; OTTMUST00000014073; OTTMUST000000140…	Abr	active BCR-related gene	chr11	-	Multiple_Complex	76416734	76622314
TC0600003236.mm.2	13.88	12.7	1.18	0.64	T	T	2.27	0.0092	0.2288	0.0136	0.2265	T	NM_020008; ENSMUST00000112076; ENSMUST00000184581; ENSMUST00000184861; BC027742; OTTMUST00000112324; OTTMUST00000112325	Clec7a	C-type lectin domain family 7, member a	chr6	-	Multiple_Complex	129461591	129472777
TC1000003213.mm.2	13.67	12.48	0.47	1.15	T	T	2.27	5.09e-05	0.0157	4.25e-05	0.0043	T	NM_008147; ENSMUST00000102894; ENSMUST00000139982; OTTMUST00000039859; OTTMUST00000039860	Lilr4b	leukocyte immunoglobulin-like receptor, subfamily B, member 4B	chr10	+	Multiple_Complex	51480632	51486316
TC1600000553.mm.2	8.99	7.81	0.67	0.48	T	T	2.27	0.0002	0.0295	8.82e-06	0.0014	T	NM_009855; ENSMUST00000099816; BC131959; BC145843; uc007zfa.1; uc012afo.1	Cd80	CD80 antigen	chr16	+	Multiple_Complex	38455561	38496334
TC1700002490.mm.2	6.62	5.43	0.6	0.34	T	T	2.27	9.41e-06	0.007	2.21e-06	0.0005	T	NM_145158; ENSMUST00000024849; BC053753; uc008dme.1; uc008dmf.1; uc008dmg.1; uc012awr.1	Emilin2	elastin microfibril interfacer 2	chr17	-	Coding	71252172	71311556
TC1200000225.mm.2	8.08	6.9	0.84	0.87	T	T	2.27	0.0908	0.5023	0.2406	0.7134	T	NM_020557; ENSMUST00000020969; BC027329; BC057565; uc007nfj.1	Cmpk2	cytidine monophosphate (UMP-CMP) kinase 2, mitochondrial	chr12	+	Coding	26469204	26479837
TC1000002878.mm.2	12.8	11.63	0.4	0.48	T	T	2.26	8.48e-05	0.0209	5.89e-07	0.0002	T	NM_028608; ENSMUST00000074805; ENSMUST00000159550; ENSMUST00000161870; ENSMUST00000162508; ENSMUST00000174201; BC025083; BC098231; OTTMUST00000068754; OTTMUST00000068755; OTTMUST00000096778; OTTMUST00000096780; uc007haj.2	Glipr1	GLI pathogenesis-related 1 (glioma)	chr10	-	Multiple_Complex	111985448	112002631
TC1700001953.mm.2	7.47	6.3	0.47	0.3	T	T	2.26	4e-05	0.0143	1.69e-05	0.0022	T	NM_010734; ENSMUST00000097336; BC086881; OTTMUST00000083253; uc008cgn.1	Lst1	leukocyte specific transcript 1	chr17	-	Coding	35185095	35188440
TC1700002823.mm.2	11.03	9.85	0.69	0.49	T	T	2.26	7.44e-05	0.019	1.31e-06	0.0003	T	NM_010395; NR_046286; ENSMUST00000166442; ENSMUST00000174382; ENSMUST00000174625; BC021751; BC021760; OTTMUST00000096119; OTTMUST00000097622; uc012asi.2; uc029thm.1	H2-T10	histocompatibility 2, T region locus 10	chr17	-	Multiple_Complex	36115871	36121465
TC0700003946.mm.2	8.32	7.15	0.74	0.81	T	T	2.25	0.0009	0.0811	0.0006	0.0297	T	NM_001167828; NM_199146; ENSMUST00000033211; ENSMUST00000071069; ENSMUST00000141063; BC056631; OTTMUST00000046007; OTTMUST00000046008; OTTMUST00000046009; uc009iwj.3; uc009iwk.3	Trim30d	tripartite motif-containing 30D	chr7	-	Coding	104470014	104507849
TC1300001814.mm.2	7.15	5.98	0.86	0.53	T	T	2.25	0.0023	0.1281	5.82e-06	0.001	T	NM_001166391; NM_028784; ENSMUST00000037491; ENSMUST00000164727; BC040274; uc007qcn.2; uc007qco.2; uc007qcp.2; uc007qcq.2	F13a1	coagulation factor XIII, A1 subunit	chr13	-	Coding	36867178	37050244
TC1500000649.mm.2	9.81	8.64	0.66	0.33	T	T	2.25	0.0003	0.0437	7.16e-05	0.006	T	NM_028195; ENSMUST00000043069; BC139054; BC139056; uc007wps.2; uc007wpt.1; uc007wpu.1; uc007wpv.2; uc011zvu.1	Cyth4	cytohesin 4	chr15	+	Coding	78597047	78622019
TC0100001597.mm.2	8.12	6.95	0.5	0.19	T	T	2.24	2.27e-06	0.0028	1.35e-07	6.67e-05	T	NM_007649; ENSMUST00000015499; ENSMUST00000068584; BC060977; OTTMUST00000041023; uc007doz.1; uc007dpa.1	Cd48	CD48 antigen	chr1	+	Coding	171682009	171705258
TC1100000989.mm.2	10.47	9.31	0.7	0.85	T	T	2.24	0.0363	0.3695	0.0244	0.305	T	NM_001037713; ENSMUST00000094041; ENSMUST00000140842; ENSMUST00000142921; ENSMUST00000146233; ENSMUST00000151440; OTTMUST00000013799; OTTMUST00000013800; OTTMUST00000013801; OTTMUST00000013802; OTTMUST00000084527; uc007jyq.2; uc007jyr.2; uc011xyi.1	Xaf1	XIAP associated factor 1	chr11	+	Multiple_Complex	72301629	72313733
TC1100001238.mm.2	10.72	9.56	0.58	0.43	T	T	2.24	0.0002	0.0284	5.7e-05	0.0051	T	NM_011408; ENSMUST00000038038; BC138749; BC138750; OTTMUST00000001788; uc007kog.1	Slfn2	schlafen 2	chr11	+	Coding	83065112	83070678
TC0100000923.mm.2	6.64	5.49	0.94	0.57	T	T	2.23	9.39e-05	0.0214	4.32e-05	0.0043	T	NM_001104529; NM_001271766; NM_022320; ENSMUST00000027489; ENSMUST00000064480; ENSMUST00000169198; BC027429; uc007cbz.2; uc007cca.2; uc007ccb.2	Gpr35	G protein-coupled receptor 35	chr1	+	Coding	92973119	92986391
TC0100001370.mm.2	9.22	8.06	0.75	0.49	T	T	2.23	6.86e-05	0.0186	1.96e-05	0.0024	T	NM_010877; ENSMUST00000027754; BC003730; uc007czm.1	Ncf2	neutrophil cytosolic factor 2	chr1	+	Multiple_Complex	152807257	152836990
TC1200002251.mm.2	13.65	12.5	1.06	0.52	T	T	2.23	0.0019	0.1179	0.0003	0.0188	T	NM_011175; ENSMUST00000021607; ENSMUST00000110020; ENSMUST00000146499; BC132515; BC132519; OTTMUST00000056433; OTTMUST00000056434; OTTMUST00000056435; uc007oue.1; uc007ouf.1	Lgmn	legumain	chr12	-	Multiple_Complex	102394084	102439813
TC0200001959.mm.2	14.03	12.88	0.78	0.53	T	T	2.22	0.0017	0.1126	0.0003	0.0192	T	NM_001177647; NM_007547; ENSMUST00000049262; ENSMUST00000099113; ENSMUST00000103202; ENSMUST00000103203; ENSMUST00000127751; ENSMUST00000136153; ENSMUST00000136554; ENSMUST00000153491; ENSMUST00000160276; ENSMUST00000160952; ENSMUST00000161620; ENSMUST00000162764; ENSMUST00000163034; ENSMUST00000179001; BC062197; OTTMUST00000036821; OTTMUST00000036822; OTTMUST00000036823; OTTMUST00000036824; OTTM…	Sirpa	signal-regulatory protein alpha	chr2	+	Multiple_Complex	129592835	129632228
TC0200002308.mm.2	8.93	7.77	1.02	1.28	T	T	2.22	0.0284	0.3445	0.007	0.1558	T	NM_001172117; NM_010407; ENSMUST00000003370; ENSMUST00000109799; BC010478; OTTMUST00000037489; OTTMUST00000089454	Hck	hemopoietic cell kinase	chr2	+	Coding	153108468	153151441
TC0900000046.mm.2	15.88	14.73	0.91	0.43	T	T	2.22	0.0194	0.296	0.0092	0.1832	T	NM_008605; ENSMUST00000005950; ENSMUST00000065079; ENSMUST00000120655; ENSMUST00000127722; ENSMUST00000138220; ENSMUST00000148005; ENSMUST00000150167; BC019135; OTTMUST00000067718; OTTMUST00000067719; OTTMUST00000067720; OTTMUST00000067721; OTTMUST00000067722; OTTMUST00000067735; OTTMUST00000067736; uc009och.1; uc009oci.1; uc009ocj.1; uc009ock.1; uc009ocl.1; uc009ocm.1	Mmp12	matrix metallopeptidase 12	chr9	+	Multiple_Complex	7344381	7369499
TC0100003550.mm.2	10.15	9.01	0.77	0.61	T	T	2.21	0.0003	0.0426	8.95e-07	0.0002	T	NM_144539; ENSMUST00000111276; BC011154; uc007dov.1; uc007dow.1; uc007dox.1; uc007doy.1	Slamf7	SLAM family member 7	chr1	-	Coding	171632403	171653037
TC0200000352.mm.2	9.78	8.64	0.65	0.59	T	T	2.21	0.0001	0.027	5.81e-06	0.001	T	NM_019456; ENSMUST00000014290; ENSMUST00000131195; ENSMUST00000132993; ENSMUST00000148315; BC023110; OTTMUST00000026985; OTTMUST00000026986; OTTMUST00000026987; OTTMUST00000040191; uc008inl.2; uc008inm.2; uc008inn.2; uc008ino.2	Apbb1ip	amyloid beta (A4) precursor protein-binding, family B, member 1 interacting protein	chr2	+	Multiple_Complex	22774094	22875653
TC1700002822.mm.2	10.61	9.46	0.6	0.52	T	T	2.21	0.0001	0.0263	3.95e-06	0.0007	T	NM_010397; NM_010399; BC003819; OTTMUST00000035504; OTTMUST00000035505; OTTMUST00000035506; OTTMUST00000095271; OTTMUST00000095272; uc008cjt.1; uc008cju.1; uc008cjv.1; uc008cjw.1	H2-T22; H2-T9	histocompatibility 2, T region locus 22; histocompatibility 2, T region locus 9	chr17	-	Multiple_Complex	36037128	36042747
TC0500000841.mm.2	12.93	11.8	0.94	0.96	T	T	2.2	0.0041	0.1682	0.0011	0.045	T	NM_009141; ENSMUST00000031318; BC024392	Cxcl5	chemokine (C-X-C motif) ligand 5	chr5	+	Multiple_Complex	90759298	90761625
TC0700001841.mm.2	8.52	7.38	0.72	0.38	T	T	2.2	4.65e-05	0.0149	2.41e-07	9.91e-05	T	NM_001253872; NM_001253873; NM_001253874; NM_008400; ENSMUST00000106306; ENSMUST00000117762; ENSMUST00000118405; ENSMUST00000120857; ENSMUST00000170971; BC145094; BC145095; BC145096; BC145802; OTTMUST00000077568; OTTMUST00000077569; OTTMUST00000077570; OTTMUST00000077571; uc009juy.2; uc009juz.2; uc009jva.2; uc009jvb.2; uc012fuc.2	Itgal	integrin alpha L	chr7	+	Coding	127296260	127335137
TC1100000641.mm.2	10.99	9.86	0.87	0.53	T	T	2.2	0.0002	0.0288	5.45e-05	0.005	T	NM_010299; ENSMUST00000000608; BC004651; OTTMUST00000012649; uc007iyw.2	Gm2a	GM2 ganglioside activator protein	chr11	+	Multiple_Complex	55097985	55113029
TC1200001237.mm.2	13.93	12.8	1.65	1.32	T	T	2.2	0.0232	0.3212	0.0131	0.2218	T	NM_009396; ENSMUST00000102745; ENSMUST00000109792; ENSMUST00000127028; ENSMUST00000127207; ENSMUST00000129467; ENSMUST00000133865; ENSMUST00000156003; ENSMUST00000172783; ENSMUST00000173581; ENSMUST00000174298; ENSMUST00000174692; BC138106; BC138107; OTTMUST00000040424; OTTMUST00000040425; OTTMUST00000040426; OTTMUST00000040427; OTTMUST00000040428; OTTMUST00000040429; OTTMUST00000040430; OTTMUST0…	Tnfaip2	tumor necrosis factor, alpha-induced protein 2	chr12	+	Multiple_Complex	111442469	111455018
TC1500002347.mm.2	10.56	9.42	0.73	0.72	T	T	2.2	0.0617	0.4447	0.1836	0.6547	T	NM_001163575; NM_001163576; ENSMUST00000075689; ENSMUST00000165738; ENSMUST00000166151; ENSMUST00000169255; ENSMUST00000170851; OTTMUST00000089862; OTTMUST00000089864; OTTMUST00000089865; OTTMUST00000089866; OTTMUST00000089867; uc007wjj.2; uc007wjk.2	Parp10	poly (ADP-ribose) polymerase family, member 10	chr15	-	Multiple_Complex	76232791	76243441
TC0200002706.mm.2	8.71	7.57	1.01	0.64	T	T	2.19	0.0001	0.0269	6.72e-06	0.0011	T	NM_001080971; ENSMUST00000016399; BC147322; BC147323; BC147687; BC147698; OTTMUST00000039660	Tubb1	tubulin, beta 1 class VI	chr2	+	Coding	174450595	174458380
TC0900002188.mm.2	7.01	5.88	0.93	0.38	T	T	2.19	0.0017	0.1099	0.0001	0.0078	T	NM_009850; ENSMUST00000002101; ENSMUST00000159019; ENSMUST00000160886; BC027528; OTTMUST00000087780; OTTMUST00000087781; OTTMUST00000087782; uc009pex.2	Cd3g	CD3 antigen, gamma polypeptide	chr9	-	Multiple_Complex	44969572	44980431
TC1100002003.mm.2	11.69	10.56	0.77	1.15	T	T	2.19	0.0407	0.3831	0.0781	0.4952	T	ENSMUST00000093902; ENSMUST00000131035; ENSMUST00000172235; OTTMUST00000008667; uc007mqo.1	Rnf213	ring finger protein 213	chr11	+	Multiple_Complex	119393100	119487425
TC1500001279.mm.2	7.57	6.44	0.59	0.45	T	T	2.19	5.44e-05	0.0165	0.0002	0.0138	T	NM_027395; ENSMUST00000058845; uc007vix.2	Basp1	brain abundant, membrane attached signal protein 1	chr15	-	Multiple_Complex	25363277	25413764
TC1100003401.mm.2	15.54	14.41	2.4	2.8	T	T	2.19	0.0922	0.5052	0.2078	0.6849	T	NM_011337; ENSMUST00000001008; BC111443; OTTMUST00000001950; uc007kpn.1	Ccl3	chemokine (C-C motif) ligand 3	chr11	-	Coding	83647843	83649378
TC0400003725.mm.2	8.03	6.91	0.49	0.35	T	T	2.18	0.0005	0.0566	0.0011	0.0443	T	NM_080559; ENSMUST00000030651; ENSMUST00000105879; ENSMUST00000136408; BC008110; OTTMUST00000024051; OTTMUST00000024052; OTTMUST00000024053; uc008vec.1	Sh3bgrl3	SH3 domain binding glutamic acid-rich protein-like 3	chr4	-	Multiple_Complex	134127406	134128789
TC0500003050.mm.2	10.62	9.5	0.41	0.22	T	T	2.18	3.79e-05	0.0139	3.71e-06	0.0007	T	NM_009151; ENSMUST00000100874; BC003874; uc008yyr.2; uc008yys.2; uc008yyt.2	Selplg	selectin, platelet (p-selectin) ligand	chr5	-	Multiple_Complex	113817798	113830501
TC1500001968.mm.2	11.27	10.15	0.36	0.47	T	T	2.18	3.29e-05	0.0135	1.58e-07	7.14e-05	T	NM_001004150; NM_001170954; ENSMUST00000049530; ENSMUST00000164614; BC138844; BC138845; uc007xae.2; uc007xaf.2	A4galt	alpha 1,4-galactosyltransferase	chr15	-	Coding	83226722	83251774
TC0500002756.mm.2	11.91	10.79	1.65	1.55	T	T	2.18	0.0663	0.4538	0.0036	0.1013	T	NM_021274; ENSMUST00000038816; ENSMUST00000118006; ENSMUST00000138169; BC030067; OTTMUST00000071189; OTTMUST00000071190; OTTMUST00000071191; uc008ycz.2	Cxcl10	chemokine (C-X-C motif) ligand 10	chr5	-	Multiple_Complex	92346638	92348889
TC0300000903.mm.2	13.96	12.84	0.75	0.62	T	T	2.17	0.001	0.0862	0.0002	0.0122	T	NM_001267695; NM_021281; ENSMUST00000015667; ENSMUST00000116304; BC002125; OTTMUST00000052297	Ctss	cathepsin S	chr3	+	Coding	95526786	95556405
TC1500001833.mm.2	7.09	5.97	0.74	0.58	T	T	2.17	0.0006	0.0664	0.0004	0.0199	T	NM_008368; ENSMUST00000089398; ENSMUST00000163494; BC026869; BC099616; uc007wpk.2	Il2rb	interleukin 2 receptor, beta chain	chr15	-	Coding	78480548	78495066
TC0300002695.mm.2	16.04	14.93	0.67	0.48	T	T	2.16	0.0007	0.0762	0.0003	0.0155	T	NM_007651; ENSMUST00000038845; BC021310; BC052905; uc008qwm.2	Cd53	CD53 antigen	chr3	-	Coding	106758861	106790149
TC0400001557.mm.2	13.19	12.08	0.64	0.39	T	T	2.16	0.0018	0.1128	0.0002	0.0141	T	NM_010686; ENSMUST00000030316; ENSMUST00000123550; ENSMUST00000125332; ENSMUST00000136082; ENSMUST00000139023; ENSMUST00000143450; ENSMUST00000151698; ENSMUST00000156170; ENSMUST00000156225; ENSMUST00000156742; BC020993; BC055057; BC158032; OTTMUST00000022019; OTTMUST00000022020; OTTMUST00000022021; OTTMUST00000022022; OTTMUST00000022023; OTTMUST00000022024; OTTMUST00000022025; OTTMUST00000022026…	Laptm5	lysosomal-associated protein transmembrane 5	chr4	+	Multiple_Complex	130913125	130936148
TC1100000362.mm.2	9.11	8	0.84	0.46	T	T	2.16	0.0004	0.0562	5.81e-06	0.001	T	NM_010696; ENSMUST00000052413; ENSMUST00000109329; ENSMUST00000133120; ENSMUST00000146318; ENSMUST00000169878; BC006948; OTTMUST00000012047; OTTMUST00000012048; OTTMUST00000012049; OTTMUST00000012050; uc007iku.1; uc007ikv.1	Lcp2	lymphocyte cytosolic protein 2	chr11	+	Multiple_Complex	34046920	34092295
TC1500001656.mm.2	8.68	7.57	0.51	0.38	T	T	2.16	5.66e-05	0.0167	8e-06	0.0013	T	NM_001029841; NM_009192; ENSMUST00000100572; ENSMUST00000164163; ENSMUST00000164939; ENSMUST00000168522; ENSMUST00000168589; BC032922; OTTMUST00000091179; OTTMUST00000091180; OTTMUST00000091181; OTTMUST00000091184	Sla	src-like adaptor	chr15	-	Multiple_Complex	66780819	66831829
TC0300003133.mm.2	7.99	6.87	0.82	0.58	T	T	2.16	0.0614	0.4441	0.1029	0.5436	T	NM_133871; ENSMUST00000029671; ENSMUST00000127733; ENSMUST00000133888; ENSMUST00000149919; BC111882; OTTMUST00000054299; OTTMUST00000054300; OTTMUST00000054301; OTTMUST00000054302; uc008rsk.2	Ifi44	interferon-induced protein 44	chr3	-	Multiple_Complex	151730922	151749959
TC0100000743.mm.2	8.31	7.21	0.44	0.38	T	T	2.15	1.26e-05	0.0078	4.22e-09	6.7e-06	T	NM_001081746; uc007btq.1; uc007btr.1	Gm7609	predicted pseudogene 7609	chr1	+	Multiple_Complex	85199611	85213786
TC0500002895.mm.2	11.46	10.35	1.31	1.3	T	T	2.15	0.0022	0.1263	0.0002	0.0103	T	NM_001039646; NM_194336; ENSMUST00000065588; BC007143; BC057969; BC112328; BC114209; BC115768; uc008ykz.2; uc008yla.2; uc008ylb.2; uc012eag.1	Gbp10; Gbp6	guanylate-binding protein 10; guanylate binding protein 6	chr5	-	Coding	105215525	105293699
TC0700004002.mm.2	13.47	12.36	0.69	0.84	T	T	2.15	0.0007	0.0723	0.0002	0.0143	T	NM_001039160; ENSMUST00000006667; ENSMUST00000183409; OTTMUST00000117424; OTTMUST00000117432; uc009izp.1; uc009izq.1	Gvin1	GTPase, very large interferon inducible 1	chr7	-	Coding	106156535	106215340
TC1100001219.mm.2	16.3	15.2	0.8	1.23	T	T	2.15	0.0335	0.3593	0.0948	0.5283	T	NM_011333; ENSMUST00000000193; ENSMUST00000124479; BC145867; BC145869; OTTMUST00000001659; OTTMUST00000001660; uc007kmp.1	Ccl2	chemokine (C-C motif) ligand 2	chr11	+	Multiple_Complex	82035571	82037453
TC1100004265.mm.2	8.55	7.44	1.47	1.14	T	T	2.15	0.0026	0.1352	6.15e-05	0.0054	T	NM_018738; ENSMUST00000035266; ENSMUST00000094169; ENSMUST00000168280; BC132557; BC138607; OTTMUST00000012730; OTTMUST00000093591; OTTMUST00000093592; uc007jaq.1; uc007jar.1; uc007jas.2	Igtp	interferon gamma induced GTPase	chr11	+	Coding	58199556	58207592
TC0500002699.mm.2	8.9	7.8	0.6	0.8	T	T	2.14	0.0071	0.2117	0.0018	0.0651	T	NM_016771; ENSMUST00000113314; ENSMUST00000166996; BC066190; OTTMUST00000092239; OTTMUST00000092240; uc008xyo.2	Sult1d1	sulfotransferase family 1D, member 1	chr5	-	Multiple_Complex	87554645	87569027
TC0700004293.mm.2	8.73	7.64	0.58	0.31	T	T	2.14	0.0039	0.1672	6.97e-05	0.0059	T	NM_009898; ENSMUST00000032949; ENSMUST00000106364; ENSMUST00000123511; ENSMUST00000126193; ENSMUST00000131415; ENSMUST00000133718; ENSMUST00000135087; ENSMUST00000140896; ENSMUST00000173108; ENSMUST00000173116; ENSMUST00000174579; BC002136; BC053398; OTTMUST00000061732; OTTMUST00000061733; OTTMUST00000061734; OTTMUST00000061735; OTTMUST00000061736; OTTMUST00000061737; OTTMUST00000061738; OTTMUST0…	Coro1a	coronin, actin binding protein 1A	chr7	-	Multiple_Complex	126699773	126707787
TC1_GL456211_random00000010.mm.2	6.86	5.76	0.19	0.43	T	T	2.14	5.63e-07	0.0016	3.94e-14	4.37e-10	T	uc008idh.1; uc008idi.1	C130026I21Rik	RIKEN cDNA C130026I21 gene	chr1_GL456211_random	+	Coding	167446	196575
TC1000001551.mm.2	7.43	6.34	0.57	0.65	T	T	2.14	0.0009	0.084	0.0009	0.0399	T	NM_001244617; NM_001244618; NM_008080; NM_027739; NR_045166; ENSMUST00000006914; BC036996; BC057199; uc007hib.2; uc007hic.2; uc007hid.2; uc007hie.2; uc007hif.2; uc007hig.3	B4galnt1	beta-1,4-N-acetyl-galactosaminyl transferase 1	chr10	+	Multiple_Complex	127165156	127172340
TC1100000041.mm.2	14.85	13.76	1.23	1.84	T	T	2.14	0.0297	0.3487	0.1672	0.6373	T	NM_001039537; NM_008501; ENSMUST00000040750; ENSMUST00000066283; ENSMUST00000154927; OTTMUST00000011278; OTTMUST00000077315; uc007hut.1	Lif	leukemia inhibitory factor	chr11	+	Multiple_Complex	4257557	4272514
TC1800001197.mm.2	12.56	11.46	0.99	1.03	T	T	2.14	0.0009	0.0826	1.15e-05	0.0017	T	NM_009841; ENSMUST00000061829; BC057889	Cd14	CD14 antigen	chr18	-	Coding	36725067	36726736
TC0400004198.mm.2	10.72	9.63	0.3	0.35	T	T	2.13	5.7e-05	0.0167	5.79e-07	0.0002	T	NM_001083918; NR_040355; BC024323; BC096621; OTTMUST00000025887	Gm13139; Znf41-ps	predicted gene 13139; ZNF41, pseudogene	chr4	+	Multiple_Complex	145410245	145831978
TC0200000551.mm.2	9.48	8.39	0.66	0.29	T	T	2.12	5.93e-05	0.0171	5.22e-09	7.25e-06	T	NM_007494; NR_002687; ENSMUST00000102840; ENSMUST00000126474; ENSMUST00000130195; BC002074; BC087556; OTTMUST00000028752; OTTMUST00000028753; OTTMUST00000028754; uc008jdu.1	Ass1; Gm5424	argininosuccinate synthetase 1; argininosuccinate synthase pseudogene	chr2	+	Multiple_Complex	31470207	31520672
TC1100001223.mm.2	6.57	5.49	1.44	0.41	T	T	2.12	0.0039	0.1674	0.0023	0.0761	T	NM_021443; BC117101; BC117103; OTTMUST00000001813; uc007kmt.2	Ccl8	chemokine (C-C motif) ligand 8	chr11	+	Coding	82115185	82116799
TC1100004053.mm.2	7.14	6.06	1.28	0.32	T	T	2.12	0.0034	0.1547	0.0003	0.0168	T	NM_145437; ENSMUST00000045075; BC019814; OTTMUST00000007756; uc007mgd.2	Cd300ld	CD300 molecule-like family member d	chr11	-	Coding	114982274	114989922
TC1900001130.mm.2	4.61	3.53	0.38	0.31	T	F	2.12	0.0002	0.0347	0.0005	0.0257	F	XM_357051.5	Ms4a14	PREDICTED: membrane-spanning 4-domains, subfamily A, member 14 (Ms4a14), mRNA.	chr19	-	Coding	11301494	11314333
TC1200001742.mm.2	10.15	9.07	1.65	1.68	T	T	2.12	0.0626	0.4463	0.2391	0.7123	T	NM_028133; ENSMUST00000039516; BC044926; BC058278; BC069893; OTTMUST00000088785; uc007nns.2	Egln3	egl-9 family hypoxia-inducible factor 3	chr12	-	Coding	54178981	54203874
TC0100000758.mm.2	9.16	8.08	0.56	1.08	T	T	2.11	0.0369	0.3711	1.55e-07	7.14e-05	T	uc007bty.1	Csprs	component of Sp100-rs	chr1	+	Multiple_Complex	85526602	85552185
TC0300001446.mm.2	9.71	8.64	1.21	1.14	T	T	2.1	0.0037	0.1636	0.0003	0.0152	T	NM_001289492; NM_001289493; NM_018734; ENSMUST00000029935; ENSMUST00000106221; ENSMUST00000106222; ENSMUST00000128609; ENSMUST00000142060; ENSMUST00000142731; BC019195; OTTMUST00000055906; OTTMUST00000055907; OTTMUST00000055908; OTTMUST00000055909; OTTMUST00000055910; OTTMUST00000055911; uc008rov.1	Gbp3	guanylate binding protein 3	chr3	+	Multiple_Complex	142560052	142573212
TC0400003724.mm.2	9.83	8.76	0.53	0.48	T	T	2.1	0.0003	0.0432	1.34e-05	0.0019	T	NM_013706; ENSMUST00000000696; ENSMUST00000137445; ENSMUST00000145122; BC027495; OTTMUST00000023776; OTTMUST00000023777; OTTMUST00000023778; uc008vea.2	Cd52	CD52 antigen	chr4	-	Multiple_Complex	134082448	134095082
TC0700002063.mm.2	7.54	6.47	0.8	0.99	T	T	2.1	0.2013	0.6392	0.2584	0.729	T	NM_028801; ENSMUST00000165147; uc009kmc.1	Muc5b	mucin 5, subtype B, tracheobronchial	chr7	+	Coding	141839072	141873085
TC0200004396.mm.2	8.76	7.7	0.54	0.5	T	T	2.09	7.59e-05	0.0191	8.08e-09	1.06e-05	T	NM_011246; ENSMUST00000102534; ENSMUST00000110898; ENSMUST00000172901; ENSMUST00000173252; ENSMUST00000173541; ENSMUST00000174770; ENSMUST00000178884; BC057120; BC057341; OTTMUST00000036074; OTTMUST00000036075; OTTMUST00000095175; OTTMUST00000095176; OTTMUST00000095177; OTTMUST00000095178	Rasgrp1	RAS guanyl releasing protein 1	chr2	-	Multiple_Complex	117279993	117343001
TC0500000283.mm.2	14.72	13.66	1.46	1.52	T	T	2.08	0.0391	0.3778	0.0442	0.393	T	NM_031168; ENSMUST00000026845; BC132458; BC138766; uc008wuu.1; uc008wuv.1; uc008wuw.1	Il6	interleukin 6	chr5	+	Coding	30013161	30019981
TC0700001368.mm.2	10.8	9.74	0.51	0.84	T	T	2.08	0.0012	0.0972	0.0003	0.0172	T	NM_001113379; ENSMUST00000165205; uc012fpt.1	Lrrc32	leucine rich repeat containing 32	chr7	+	Coding	98494222	98501831
TC1000003214.mm.2	16.73	15.67	0.5	0.63	T	T	2.08	3.57e-05	0.0139	1.04e-05	0.0016	T	NM_013532; ENSMUST00000078778; BC006591; BC099532	Lilrb4a	leukocyte immunoglobulin-like receptor, subfamily B, member 4A	chr10	+	Coding	51490970	51496613
TC1500000037.mm.2	7.94	6.89	0.65	0.76	T	T	2.08	0.0001	0.0253	1e-06	0.0003	T	NM_001278269; NM_011815; ENSMUST00000090461; ENSMUST00000159604; ENSMUST00000159714; ENSMUST00000160612; ENSMUST00000161947; ENSMUST00000162154; ENSMUST00000162430; ENSMUST00000163073; BC141352; OTTMUST00000088668; OTTMUST00000088669; OTTMUST00000088670; OTTMUST00000088671; OTTMUST00000088672; OTTMUST00000088673; OTTMUST00000088674; OTTMUST00000088675	Fyb	FYN binding protein	chr15	+	Multiple_Complex	6579847	6665608
TC1700000585.mm.2	8.59	7.53	0.56	0.36	T	T	2.08	0.0004	0.0495	0.0004	0.0233	T	NM_053214; ENSMUST00000087605; ENSMUST00000173372; ENSMUST00000173426; ENSMUST00000174695; BC046502; OTTMUST00000095910; OTTMUST00000095911; OTTMUST00000095912; OTTMUST00000095913; uc008byu.2; uc008byv.2; uc012api.1	Myo1f	myosin IF	chr17	+	Multiple_Complex	33555707	33607764
TC1700002315.mm.2	8.72	7.66	0.85	0.74	T	T	2.08	0.0176	0.2856	0.0642	0.457	T	NM_029796; ENSMUST00000041357; BC030733; BC092077; uc008dbb.1	Lrg1	leucine-rich alpha-2-glycoprotein 1	chr17	-	Coding	56119676	56121946
TC0600003329.mm.2	8.98	7.94	1.04	0.48	T	T	2.07	0.0008	0.0783	0.0002	0.014	T	NM_025806; ENSMUST00000032336; ENSMUST00000133911; ENSMUST00000137139; BC019793; OTTMUST00000059613; OTTMUST00000059614; OTTMUST00000059615; uc009elz.2; uc009ema.2	Plbd1	phospholipase B domain containing 1	chr6	-	Multiple_Complex	136612070	136661928
TC1100002649.mm.2	11.07	10.02	1.38	1.24	T	T	2.07	0.0173	0.2849	0.0024	0.0771	T	NM_001145164; ENSMUST00000046745; ENSMUST00000128411; OTTMUST00000012308; OTTMUST00000012309; uc007ipp.2	Tgtp2	T cell specific GTPase 2	chr11	-	Multiple_Complex	49057194	49064212
TC1700000936.mm.2	7.5	6.45	0.92	0.35	T	T	2.07	0.0008	0.0806	0.0023	0.075	T	NM_177083; ENSMUST00000049614; ENSMUST00000124205; ENSMUST00000125174; ENSMUST00000129825; uc008cxh.1; uc008cxi.1	B430306N03Rik	RIKEN cDNA B430306N03 gene	chr17	+	Multiple_Complex	48316141	48327024
TC0100003825.mm.2	12.13	11.08	0.7	0.54	T	T	2.07	0.0056	0.1954	0.0171	0.2549	T	XM_001478655.3	Gm3934	PREDICTED: predicted gene 3934 (Gm3934), mRNA.	chr1	-	Coding	192073733	192074452
TC0300001292.mm.2	8.9	7.86	0.69	0.84	T	T	2.06	0.0019	0.1179	0.0003	0.0185	T	NM_145133; ENSMUST00000054483; ENSMUST00000163775; ENSMUST00000164447; ENSMUST00000166778; ENSMUST00000171621; BC065775; OTTMUST00000094565; OTTMUST00000094566; OTTMUST00000094567; OTTMUST00000094568; uc008rhm.1; uc008rhn.1; uc008rho.1	Tifa	TRAF-interacting protein with forkhead-associated domain	chr3	+	Multiple_Complex	127789872	127832135
TC0600000827.mm.2	7.6	6.56	0.71	0.49	T	T	2.06	0.0001	0.0263	2.29e-08	1.88e-05	T	NM_001081110; NM_009857; ENSMUST00000066747; ENSMUST00000172321; BC030679; uc009cgr.1; uc009cgs.1	Cd8a	CD8 antigen, alpha chain	chr6	+	Coding	71373427	71379171
TC0700001876.mm.2	7.89	6.85	0.76	0.28	T	T	2.06	0.0006	0.0656	0.0004	0.0198	T	NM_021334; ENSMUST00000033053; uc009jyb.1; uc009jyc.1	Itgax	integrin alpha X	chr7	+	Coding	128129547	128150657
TC1000000192.mm.2	6.31	5.27	0.98	0.45	T	T	2.06	0.3958	0.7764	0.1584	0.627	T	NM_011979; ENSMUST00000020190; BC111521; OTTMUST00000049439; uc007eqb.2	Vnn3	vanin 3	chr10	+	Coding	23851462	23869843
TC0500000848.mm.2	16.27	15.23	0.98	1.42	T	T	2.05	0.0046	0.176	0.0335	0.3529	T	NM_008176; ENSMUST00000031327; BC132502; BC132504; OTTMUST00000040923; uc008ybl.2	Cxcl1	chemokine (C-X-C motif) ligand 1	chr5	+	Coding	90891241	90893121
TC0500003243.mm.2	9.66	8.63	1.43	1.19	T	T	2.05	0.0024	0.13	3.56e-05	0.0038	T	NM_030701; ENSMUST00000057145; BC120715; BC125296; uc008zop.3	Hcar2	hydroxycarboxylic acid receptor 2	chr5	-	Coding	123863570	123865516
TC0100001167.mm.2	7.01	5.98	0.69	0.68	T	T	2.04	0.0007	0.0746	3.21e-07	0.0001	T	NM_010548; ENSMUST00000016673; BC120612; BC137844; OTTMUST00000040224; uc007cmu.2	Il10	interleukin 10	chr1	+	Coding	131019845	131024974
TC0200002602.mm.2	14.78	13.75	0.69	0.59	T	T	2.04	0.0055	0.1935	0.0004	0.0233	T	NM_011201; ENSMUST00000029053; ENSMUST00000124039; ENSMUST00000126839; ENSMUST00000142717; ENSMUST00000144249; ENSMUST00000147210; ENSMUST00000151705; BC010191; OTTMUST00000037925; OTTMUST00000038316; OTTMUST00000038317; OTTMUST00000038318; OTTMUST00000038319; OTTMUST00000038320; OTTMUST00000038321; uc008oaj.1; uc008oak.1; uc012cjq.1	Ptpn1	protein tyrosine phosphatase, non-receptor type 1	chr2	+	Multiple_Complex	167932057	167979385
TC1100001256.mm.2	9.44	8.41	0.78	0.78	T	T	2.04	0.0061	0.2014	1.97e-05	0.0024	T	NM_013652; ENSMUST00000019074; BC119257; BC119259; OTTMUST00000001953; uc007kpp.1; uc011ybi.1	Ccl4	chemokine (C-C motif) ligand 4	chr11	+	Multiple_Complex	83662584	83664683
TC1800000702.mm.2	6.83	5.8	0.32	0.32	T	T	2.04	6.64e-05	0.0182	0.0001	0.0076	T	NM_007702; ENSMUST00000025404; BC096649; uc012beh.1	Cidea	cell death-inducing DNA fragmentation factor, alpha subunit-like effector A	chr18	+	Coding	67343564	67367794
TC0300001445.mm.2	9.54	8.52	1.29	0.95	T	T	2.03	0.0077	0.2162	0.0022	0.0725	T	NM_001083312; NM_145545; ENSMUST00000045097; ENSMUST00000171263; BC010229	Gbp7	guanylate binding protein 7	chr3	+	Multiple_Complex	142530336	142550151
TC0400003681.mm.2	6.86	5.84	0.45	0.31	T	T	2.03	0.0002	0.0279	5.84e-05	0.0052	T	NM_001033308; ENSMUST00000045154; BC151122; BC151126; OTTMUST00000023230; uc008vbv.1	Themis2	thymocyte selection associated family member 2	chr4	-	Coding	132781843	132796413
TC0500000170.mm.2	10.54	9.52	0.49	0.73	T	T	2.03	0.0006	0.0656	2.28e-05	0.0027	T	NM_175437; ENSMUST00000036031; uc008woi.1; uc008woj.1; uc012dso.1; uc012dsp.1	Gsap	gamma-secretase activating protein	chr5	+	Multiple_Complex	21186267	21291701
TC0100003123.mm.2	9.86	8.84	1.05	0.93	T	T	2.03	0.0769	0.4739	0.0849	0.5101	T	NM_001163131; NM_007921; ENSMUST00000003135; BC138692; BC145380; uc007csw.2; uc007csx.2	Elf3	E74-like factor 3	chr1	-	Coding	135253574	135258472
TC0200002537.mm.2	12.22	11.21	0.76	0.44	T	T	2.02	0.0009	0.0841	0.0001	0.0079	T	NM_001038492; NM_008906; ENSMUST00000017904; ENSMUST00000103092; ENSMUST00000103093; ENSMUST00000127650; ENSMUST00000128596; ENSMUST00000130959; ENSMUST00000133077; ENSMUST00000133502; ENSMUST00000140213; ENSMUST00000143293; ENSMUST00000143780; ENSMUST00000144580; ENSMUST00000146525; ENSMUST00000147883; ENSMUST00000151493; ENSMUST00000152721; ENSMUST00000155061; BC018534; OTTMUST00000002270; OTTM…	Ctsa	cathepsin A	chr2	+	Multiple_Complex	164832872	164841032
TC0700004474.mm.2	10.65	9.63	1.02	0.81	T	T	2.02	0.0188	0.2925	0.0202	0.2765	T	NM_009760; ENSMUST00000106112; ENSMUST00000125359; ENSMUST00000130500; ENSMUST00000141223; ENSMUST00000148970; BC046603; OTTMUST00000055539; OTTMUST00000055540; OTTMUST00000055541; OTTMUST00000055542; OTTMUST00000055543; uc009kfg.1	Bnip3	BCL2/adenovirus E1B interacting protein 3	chr7	-	Multiple_Complex	138890836	138909519
TC0900001674.mm.2	7.38	6.37	0.63	0.51	T	T	2.02	0.0031	0.1475	0.0018	0.0646	T	NM_009915; ENSMUST00000055918; ENSMUST00000165984; ENSMUST00000168841; ENSMUST00000171719; BC138803; BC138804; OTTMUST00000089980; OTTMUST00000089981; OTTMUST00000089982; uc009shc.1; uc012hdh.1	Ccr2	chemokine (C-C motif) receptor 2	chr9	+	Coding	124101950	124113557
TC1900000255.mm.2	8.6	7.59	0.43	0.55	T	T	2.02	0.0003	0.0472	1.96e-05	0.0024	T	NM_134152; ENSMUST00000025601; BC026563; uc008guq.1	Lpxn	leupaxin	chr19	+	Multiple_Complex	12798579	12833813
TC1100001579.mm.2	8.07	7.05	2.21	1.6	T	T	2.02	0.0718	0.4633	0.0522	0.4206	T	NM_009971; ENSMUST00000038886; BC120759; BC120761; OTTMUST00000014593; uc007lgy.1	Csf3	colony stimulating factor 3 (granulocyte)	chr11	+	Coding	98701263	98703629
TC0200004090.mm.2	11.88	10.87	0.63	0.84	T	T	2.01	0.0015	0.1049	6.39e-05	0.0056	T	NM_001135657; NM_008982; ENSMUST00000111493; ENSMUST00000111495; ENSMUST00000129323; ENSMUST00000168621; OTTMUST00000033432; OTTMUST00000033525; OTTMUST00000033582; uc008ksu.2; uc008ksv.2	Ptprj	protein tyrosine phosphatase, receptor type, J	chr2	-	Multiple_Complex	90429754	90580647
TC0700001794.mm.2	6.56	5.56	0.54	0.42	T	T	2.01	0.0025	0.1321	0.0057	0.1381	T	NM_021887; ENSMUST00000033000; BC057861; uc009jqe.2; uc009jqf.2; uc012ftn.1	Il21r	interleukin 21 receptor	chr7	+	Coding	125603429	125633570
TC0900000199.mm.2	8.44	7.43	0.61	0.5	T	T	2.01	0.0004	0.051	0.0001	0.0097	T	NM_001198794; NM_206536; ENSMUST00000076326; ENSMUST00000086361; ENSMUST00000173769; uc009olr.2; uc009ols.2; uc009olt.2	AB124611	cDNA sequence AB124611	chr9	+	Coding	21526176	21545333
TC1500001131.mm.2	9.21	8.2	0.51	0.5	T	T	2.01	6.33e-05	0.0178	7.73e-08	4.64e-05	T	NM_153505; ENSMUST00000047405; BC037096; uc007xyf.1; uc007xyg.1; uc012aak.1	Nckap1l	NCK associated protein 1 like	chr15	+	Coding	103453825	103498800
TC1900000019.mm.2	8.48	7.48	0.43	0.42	T	T	2.01	0.0001	0.0234	1.8e-06	0.0004	T	NM_001161428; NM_019449; ENSMUST00000161415; ENSMUST00000162193; ENSMUST00000162708; ENSMUST00000165711; BC018388; BC023731; OTTMUST00000088920; OTTMUST00000088921; OTTMUST00000088922; uc008fxr.2; uc008fxs.2; uc008fxt.1; uc012bfz.1	Unc93b1	unc-93 homolog B1 (C. elegans)	chr19	+	Multiple_Complex	3935186	3949340
TC1900001762.mm.2	7.68	6.68	0.41	0.35	T	T	2.01	0.0005	0.0625	7.67e-05	0.0063	T	NM_009970; ENSMUST00000076046; BC150696; uc008icj.2	Csf2ra	colony stimulating factor 2 receptor, alpha, low-affinity (granulocyte-macrophage)	chr19	-	Coding	61224402	61228418
TC1300001526.mm.2	5.41	4.41	0.61	0.44	T	T	2	0.0324	0.3569	0.0002	0.0131	T	NM_181754; ENSMUST00000065335; BC125585; BC125587; uc007ppl.1	Gpr141	G protein-coupled receptor 141	chr13	-	Coding	19749682	19824257
TC1700002004.mm.2	8.73	7.73	0.63	0.56	T	T	2	0.0074	0.2128	0.0037	0.104	T	NM_001081032; ENSMUST00000040467; ENSMUST00000097335; ENSMUST00000173353; ENSMUST00000173625; ENSMUST00000174693; uc012asn.2	Gm8909	predicted gene 8909	chr17	-	Multiple_Complex	36164443	36168537
TC0400000015.mm.2	12.11	11.11	0.59	0.21	T	T	1.99	0.0002	0.036	1.34e-05	0.0019	T	NM_001111096; NM_010747; ENSMUST00000041377; ENSMUST00000103010; ENSMUST00000137943; ENSMUST00000145083; BC003253; BC031547; BC157998; OTTMUST00000009967; OTTMUST00000009968; OTTMUST00000009969; OTTMUST00000009970; uc008rwk.2; uc008rwl.2; uc008rwm.2	Lyn	Yamaguchi sarcoma viral (v-yes-1) oncogene homolog	chr4	+	Multiple_Complex	3678115	3813122
TC0400003653.mm.2	9.82	8.83	0.66	0.29	T	T	1.99	0.0008	0.0781	0.0003	0.0172	T	NM_001128606; NM_001128607; NM_183428; ENSMUST00000030739; ENSMUST00000054917; ENSMUST00000084253; ENSMUST00000105970; ENSMUST00000105972; ENSMUST00000105974; ENSMUST00000105975; ENSMUST00000105981; ENSMUST00000131953; ENSMUST00000135579; ENSMUST00000136761; ENSMUST00000137846; ENSMUST00000141291; ENSMUST00000144754; ENSMUST00000146021; ENSMUST00000146443; ENSMUST00000151746; ENSMUST00000155990; …	Epb41	erythrocyte membrane protein band 4.1	chr4	-	Multiple_Complex	131923413	132075321
TC0500002753.mm.2	9.74	8.75	0.71	0.54	T	T	1.99	0.0007	0.0765	0.0027	0.0855	T	NM_001163687; NM_025972; ENSMUST00000113102; ENSMUST00000159345; ENSMUST00000159732; ENSMUST00000161212; ENSMUST00000175656; BC004572; OTTMUST00000061493; OTTMUST00000061494; OTTMUST00000061495; OTTMUST00000061496; OTTMUST00000104372; uc008ycp.2; uc008ycq.2; uc008ycr.2	Naaa	N-acylethanolamine acid amidase	chr5	-	Multiple_Complex	92257659	92278181
TC0200000382.mm.2	12.42	11.43	1.72	1.47	T	T	1.99	0.0567	0.4301	0.0141	0.2322	T	NM_001039701; NM_001159562; NM_031167; ENSMUST00000114482; ENSMUST00000114485; ENSMUST00000114486; ENSMUST00000114487; ENSMUST00000142093; ENSMUST00000143423; BC042532; OTTMUST00000028283; OTTMUST00000028284; OTTMUST00000028285; OTTMUST00000028286; OTTMUST00000028287; OTTMUST00000028288; uc008iov.2; uc008iow.2; uc008iox.2	Il1rn	interleukin 1 receptor antagonist	chr2	+	Multiple_Complex	24336853	24351494
TC0700000424.mm.2	13.87	12.89	0.31	0.37	T	T	1.98	2.31e-05	0.0116	1.58e-05	0.0021	T	NM_011577; ENSMUST00000002678; ENSMUST00000169009; ENSMUST00000171757; BC013738; OTTMUST00000092468; OTTMUST00000092469; OTTMUST00000092470; uc009ftq.1	Tgfb1	transforming growth factor, beta 1	chr7	+	Multiple_Complex	25687002	25705077
TC0900000496.mm.2	6.64	5.66	0.54	0.3	T	T	1.98	0.0003	0.0432	5.64e-05	0.0051	T	NM_009382; ENSMUST00000114840; BC054436; OTTMUST00000040558; uc009pbl.1	Thy1	thymus cell antigen 1, theta	chr9	+	Multiple_Complex	44043384	44048579
TC1200001988.mm.2	11.96	10.97	0.83	0.91	T	T	1.98	0.0096	0.2299	0.0027	0.0847	T	NM_007564; ENSMUST00000021552; ENSMUST00000165114; BC016621; uc007oal.1	Zfp36l1	zinc finger protein 36, C3H type-like 1	chr12	-	Multiple_Complex	80107760	80113013
TC1400001659.mm.2	14.84	13.86	0.48	0.28	T	T	1.98	3.49e-06	0.0034	4.96e-07	0.0002	T	NM_011103; ENSMUST00000022521; ENSMUST00000112202; ENSMUST00000112203; ENSMUST00000112206; ENSMUST00000112207; ENSMUST00000112208; ENSMUST00000112210; ENSMUST00000112211; ENSMUST00000128135; ENSMUST00000130736; ENSMUST00000135714; ENSMUST00000140701; ENSMUST00000145806; BC051416; OTTMUST00000061812; OTTMUST00000061813; OTTMUST00000061814; OTTMUST00000061815; OTTMUST00000061816; OTTMUST00000061817…	Prkcd	protein kinase C, delta	chr14	-	Multiple_Complex	30595354	30626210
TC1700000214.mm.2	7.68	6.7	0.91	0.83	T	T	1.98	0.007	0.2117	0.0004	0.0218	T	NM_008039; NM_008042; ENSMUST00000054871; ENSMUST00000064068; ENSMUST00000115565; ENSMUST00000149944; BC117066; OTTMUST00000049809; OTTMUST00000049810; OTTMUST00000051699; uc008apu.1; uc008apv.1; uc008apw.1	Fpr2; Fpr3	formyl peptide receptor 2; formyl peptide receptor 3	chr17	+	Multiple_Complex	17887824	17971677
TC0200000486.mm.2	11.43	10.45	0.7	0.72	T	T	1.97	0.0101	0.2336	0.0068	0.1533	T	NM_001145834; NM_001145835; NM_001145836; NM_009058; ENSMUST00000028170; ENSMUST00000100241; ENSMUST00000113893; ENSMUST00000128680; ENSMUST00000130281; ENSMUST00000135803; ENSMUST00000137215; ENSMUST00000137513; ENSMUST00000140704; ENSMUST00000146217; BC027225; OTTMUST00000027249; OTTMUST00000027250; OTTMUST00000027251; OTTMUST00000027252; OTTMUST00000027253; OTTMUST00000027254; OTTMUST000000272…	Ralgds	ral guanine nucleotide dissociation stimulator	chr2	+	Multiple_Complex	28513125	28553082
TC0600001203.mm.2	14.7	13.73	0.95	0.96	T	T	1.97	0.0062	0.2031	0.0262	0.3151	T	NM_011498; ENSMUST00000032194; ENSMUST00000163617; ENSMUST00000166346; BC010720; OTTMUST00000092370; OTTMUST00000092371; OTTMUST00000092372; uc009ddn.1	Bhlhe40	basic helix-loop-helix family, member e40	chr6	+	Multiple_Complex	108660629	108666925
TC0200005243.mm.2	9.17	8.2	0.43	0.51	T	T	1.96	0.006	0.2014	0.0079	0.1665	T	NM_001033299; NM_001159683; ENSMUST00000063710; ENSMUST00000109155; ENSMUST00000125162; ENSMUST00000149088; ENSMUST00000149318; BC116329; BC116330; OTTMUST00000038383; OTTMUST00000038391; OTTMUST00000038392; OTTMUST00000038393; uc008obu.2; uc008obv.2	Zfp217	zinc finger protein 217	chr2	-	Multiple_Complex	170108643	170148103
TC0300002982.mm.2	8.79	7.83	0.47	0.63	T	T	1.96	0.0005	0.0605	5.45e-05	0.005	T	NM_001040400; ENSMUST00000098603; uc008rko.2; uc008rkp.2; uc008rkq.2; uc012cxy.1; uc012cxz.1	Tet2	tet methylcytosine dioxygenase 2	chr3	-	Multiple_Complex	133463677	133544390
TC1900001253.mm.2	11.4	10.43	0.68	0.41	T	T	1.96	3.28e-05	0.0135	3.76e-06	0.0007	T	NM_010266; ENSMUST00000087600; ENSMUST00000121725; ENSMUST00000136258; BC076583; OTTMUST00000070187; OTTMUST00000070188; OTTMUST00000070189; uc008gyx.1; uc008gyy.1	Gda	guanine deaminase	chr19	-	Multiple_Complex	21391307	21473445
TC0100002711.mm.2	11.13	10.17	0.39	0.45	T	T	1.95	0.0036	0.1628	0.0001	0.0079	T	uc007bth.2	Csprs	component of Sp100-rs	chr1	-	Multiple_Complex	85026346	85327366
TC1100004159.mm.2	9.13	8.16	0.66	0.72	T	T	1.95	0.056	0.4282	0.0241	0.303	T	NM_011150; ENSMUST00000043722; ENSMUST00000106290; ENSMUST00000127054; ENSMUST00000141459; ENSMUST00000144529; BC090658; OTTMUST00000008559; OTTMUST00000008560; OTTMUST00000008561; OTTMUST00000008562; OTTMUST00000094589; uc007moz.1	Lgals3bp	lectin, galactoside-binding, soluble, 3 binding protein	chr11	-	Multiple_Complex	118392751	118402092
TC0700004003.mm.2	11.74	10.78	0.92	0.95	T	T	1.94	0.009	0.2285	0.0043	0.1152	T	uc029wnq.1	Gm18853	GTPase, very large interferon inducible 1 pseudogene	chr7	-	Multiple_Complex	106185743	106190099
TC0700004638.mm.2	7.64	6.69	0.36	0.53	T	T	1.94	0.0016	0.1076	0.0132	0.223	T	NM_029391; NR_037283; ENSMUST00000093040; ENSMUST00000128409; ENSMUST00000131278; ENSMUST00000131420; ENSMUST00000134462; ENSMUST00000141906; ENSMUST00000152753; ENSMUST00000153511; BC007147; BC096654; OTTMUST00000054742; OTTMUST00000054743; OTTMUST00000054744; OTTMUST00000054745; OTTMUST00000054746; OTTMUST00000054747; OTTMUST00000054748; OTTMUST00000054749; uc009fvc.1; uc009fvd.1; uc009fve.1; u…	Rab4b; Mir3101	RAB4B, member RAS oncogene family; microRNA 3101	chr7	-	Multiple_Complex	27168424	27178896
TC1100001688.mm.2	11.17	10.21	1.27	0.54	T	T	1.94	0.0102	0.2345	0.0002	0.0113	T	NM_008175; ENSMUST00000049460; ENSMUST00000123500; ENSMUST00000125819; ENSMUST00000127530; ENSMUST00000129997; ENSMUST00000135517; ENSMUST00000138451; ENSMUST00000148580; ENSMUST00000176953; ENSMUST00000177428; BC129849; BC129850; OTTMUST00000005699; OTTMUST00000005700; OTTMUST00000005701; OTTMUST00000005702; OTTMUST00000005784; OTTMUST00000005785; OTTMUST00000005786; OTTMUST00000104108; OTTMUST0…	Grn	granulin	chr11	+	Multiple_Complex	102430315	102437048
TC1100002641.mm.2	10.49	9.54	1.06	0.98	T	T	1.94	0.03	0.3501	0.0015	0.0553	T	NM_008326; ENSMUST00000049519; ENSMUST00000097271; ENSMUST00000147151; BC145957; OTTMUST00000012269; OTTMUST00000012270; OTTMUST00000012271; uc007ipg.1	Irgm1	immunity-related GTPase family M member 1	chr11	-	Multiple_Complex	48861968	48871683
TC0300002598.mm.2	9.25	8.3	0.24	0.61	T	T	1.93	0.0038	0.1668	0.0018	0.0649	T	NM_013486; ENSMUST00000029456; ENSMUST00000152321; ENSMUST00000156103; BC053731; OTTMUST00000016418; OTTMUST00000031627; OTTMUST00000081523; uc008qrf.1; uc012cuv.1	Cd2	CD2 antigen	chr3	-	Multiple_Complex	101275899	101287939
TC0500002896.mm.2	9.32	8.37	0.87	0.69	T	T	1.93	0.0076	0.216	9.75e-05	0.0074	T	NM_001039647; ENSMUST00000100960; ENSMUST00000171587; BC111039; OTTMUST00000111793	Gbp11	guanylate binding protein 11	chr5	-	Multiple_Complex	105323026	105346472
TC1100001708.mm.2	7.82	6.87	0.33	0.43	T	T	1.93	6.13e-06	0.0052	4.55e-05	0.0044	T	NM_001077698; NM_019679; ENSMUST00000021322; ENSMUST00000042286; ENSMUST00000107027; ENSMUST00000126425; ENSMUST00000129726; ENSMUST00000154871; OTTMUST00000006216; OTTMUST00000006217; OTTMUST00000006221; OTTMUST00000006222; OTTMUST00000006223; OTTMUST00000096194; uc007ltu.1; uc007ltv.1; uc007ltw.1; uc007ltx.1	Fmnl1	formin-like 1	chr11	+	Multiple_Complex	103171107	103198901
TC0100001497.mm.2	14.62	13.67	1	1.22	T	T	1.93	0.0803	0.4814	0.2159	0.6926	T	NM_011347; ENSMUST00000160000; ENSMUST00000161020; ENSMUST00000161152; ENSMUST00000162102; ENSMUST00000162746; BC109158; BC109159; OTTMUST00000088484; OTTMUST00000088485; OTTMUST00000088486; OTTMUST00000088487; OTTMUST00000088488; uc007dhz.2	Selp	selectin, platelet	chr1	+	Multiple_Complex	164115264	164150026
TC1900001418.mm.2	11.66	10.71	0.84	0.79	T	T	1.93	0.1082	0.5274	0.1335	0.5935	T	NM_009890; ENSMUST00000050562; BC039919; uc008hgj.1	Ch25h	cholesterol 25-hydroxylase	chr19	-	Coding	34473783	34475135
TC0100000485.mm.2	7.02	6.08	0.75	0.32	T	T	1.92	0.0014	0.1036	3.59e-08	2.62e-05	T	NM_001281976; NM_009843; ENSMUST00000027164; ENSMUST00000097720; ENSMUST00000124816; BC042741; BC052683; OTTMUST00000004524; OTTMUST00000004536; OTTMUST00000004540	Ctla4	cytotoxic T-lymphocyte-associated protein 4	chr1	+	Multiple_Complex	60887000	60915832
TC0100001338.mm.2	17.05	16.11	1.18	1.27	T	T	1.92	0.0133	0.2567	0.0248	0.3077	T	NM_011198; ENSMUST00000035065; BC052900; uc007cxv.1	Ptgs2	prostaglandin-endoperoxide synthase 2	chr1	+	Coding	150100124	150108017
TC0500003463.mm.2	8.77	7.83	0.94	0.61	T	T	1.92	0.0022	0.1263	0.0051	0.1271	T	NM_153510; ENSMUST00000058897; ENSMUST00000110980; ENSMUST00000130460; BC115565; OTTMUST00000054987; OTTMUST00000054988; OTTMUST00000054989; uc009aea.2; uc009aeb.2	Pilra	paired immunoglobin-like type 2 receptor alpha	chr5	-	Multiple_Complex	137821952	137836278
TC1300000612.mm.2	10.81	9.87	0.76	0.53	T	T	1.92	0.0004	0.055	1.87e-05	0.0024	T	NM_001198977; NM_011518; ENSMUST00000055087; ENSMUST00000118756; ENSMUST00000120135; ENSMUST00000140339; ENSMUST00000150672; BC065121; OTTMUST00000078613; OTTMUST00000078614; OTTMUST00000078615; OTTMUST00000078616; OTTMUST00000078617; uc007qmx.1; uc007qmy.1; uc007qmz.1; uc007qna.1	Syk	spleen tyrosine kinase	chr13	+	Multiple_Complex	52583173	52648792
TC0200002961.mm.2	13.7	12.76	0.79	1.06	T	T	1.92	0.1526	0.5912	0.2991	0.7579	T	NM_001177752; NM_001177753; NM_001177754; NM_001177755; NM_001177756; NM_001177757; NM_001177758; NM_133232; ENSMUST00000028114; ENSMUST00000049849; ENSMUST00000100411; ENSMUST00000114844; ENSMUST00000114845; ENSMUST00000114846; ENSMUST00000140580; ENSMUST00000144921; ENSMUST00000145970; ENSMUST00000150086; ENSMUST00000155167; ENSMUST00000170196; ENSMUST00000171188; ENSMUST00000179584; ENSMUST000…	Pfkfb3	6-phosphofructo-2-kinase/fructose-2,6-biphosphatase 3	chr2	-	Multiple_Complex	11471430	11553929
TC0500003729.mm.2	8.87	7.94	1.44	0.65	T	T	1.91	0.0008	0.0787	1.42e-05	0.002	T	NM_029509; ENSMUST00000112718; BC031475; uc008yku.1; uc008ykv.1	Gbp8	guanylate-binding protein 8	chr5	-	Coding	105014153	105053561
TC0600001258.mm.2	10.14	9.2	0.58	0.59	T	T	1.91	4.43e-05	0.0149	8.15e-07	0.0002	T	NM_001113553; NM_172161; ENSMUST00000059286; ENSMUST00000089022; ENSMUST00000089023; ENSMUST00000113024; ENSMUST00000143948; ENSMUST00000155554; BC085324; OTTMUST00000058006; OTTMUST00000058007; OTTMUST00000058009; OTTMUST00000058010; OTTMUST00000058011; OTTMUST00000058012; uc009dhb.2; uc009dhc.3; uc009dhd.3; uc009dhe.3; uc009dhf.3; uc012eqf.2	Irak2	interleukin-1 receptor-associated kinase 2	chr6	+	Multiple_Complex	113638467	113695027
TC0700002999.mm.2	8.32	7.39	0.49	0.27	T	T	1.91	0.019	0.2946	0.0124	0.2165	T	NM_007645; ENSMUST00000033063; ENSMUST00000098461; ENSMUST00000107797; ENSMUST00000128823; ENSMUST00000131290; ENSMUST00000138404; ENSMUST00000145089; ENSMUST00000146293; ENSMUST00000154014; BC019402; OTTMUST00000062490; OTTMUST00000062491; OTTMUST00000062492; OTTMUST00000062493; OTTMUST00000062494; OTTMUST00000062495; OTTMUST00000062496; OTTMUST00000062497; OTTMUST00000062498; uc009guh.1; uc009g…	Cd37	CD37 antigen	chr7	-	Multiple_Complex	45233632	45239115
TC0300002482.mm.2	12.07	11.14	0.31	0.43	T	T	1.9	7.36e-07	0.0016	3.66e-08	2.62e-05	T	NM_001252653; NM_007899; NR_105981; ENSMUST00000029753; ENSMUST00000117507; ENSMUST00000123143; ENSMUST00000128885; ENSMUST00000131376; ENSMUST00000137912; ENSMUST00000144958; ENSMUST00000147217; ENSMUST00000153026; ENSMUST00000155815; BC138693; BC145381; OTTMUST00000075058; OTTMUST00000075059; OTTMUST00000075060; OTTMUST00000075061; OTTMUST00000075062; OTTMUST00000075063; OTTMUST00000075064; OTT…	Ecm1; Mir7014	extracellular matrix protein 1; microRNA 7014	chr3	-	Multiple_Complex	95734147	95739569
TC0400001047.mm.2	13.53	12.6	0.8	0.94	T	T	1.9	0.0337	0.3593	0.0513	0.4174	T	NM_001177980; NM_001177981; NM_001177982; NM_001177983; NM_019840; ENSMUST00000030251; ENSMUST00000097949; ENSMUST00000097950; ENSMUST00000106901; ENSMUST00000106904; ENSMUST00000106907; ENSMUST00000106908; ENSMUST00000106911; ENSMUST00000133632; ENSMUST00000172616; ENSMUST00000172845; ENSMUST00000173119; ENSMUST00000174186; BC071259; OTTMUST00000018210; OTTMUST00000018211; OTTMUST00000018212; OT…	Pde4b	phosphodiesterase 4B, cAMP specific	chr4	+	Multiple_Complex	102087543	102607262
TC0600001890.mm.2	9.42	8.49	0.87	0.51	T	T	1.9	0.0259	0.3341	0.0526	0.4218	T	NM_031198; ENSMUST00000031533; BC098494; uc009aze.2; uc009azf.2; uc009azg.1	Tfec	transcription factor EC	chr6	-	Coding	16833381	16898441
TC0800003068.mm.2	10.99	10.06	0.65	0.47	T	T	1.9	0.0002	0.0294	1.2e-05	0.0017	T	NM_007806; ENSMUST00000017604; BC026791; uc009nsp.2; uc009nsq.2	Cyba	cytochrome b-245, alpha polypeptide	chr8	-	Multiple_Complex	122424771	122432940
TC0900001511.mm.2	9.86	8.93	0.75	0.9	T	T	1.9	0.0144	0.2628	0.0014	0.0524	T	NM_007535; ENSMUST00000066460; BC120720; OTTMUST00000084922; uc009rxd.1	Bcl2a1c	B cell leukemia/lymphoma 2 related protein A1c	chr9	+	Coding	114330135	114330578
TC1100000802.mm.2	7.66	6.73	0.44	0.45	T	T	1.9	0.0002	0.0295	0.0014	0.0526	T	NM_011706; ENSMUST00000018651; ENSMUST00000102643; ENSMUST00000130569; ENSMUST00000151195; ENSMUST00000153486; BC005415; OTTMUST00000013064; OTTMUST00000013065; OTTMUST00000013066; OTTMUST00000013067; OTTMUST00000013068; uc007jjh.1; uc007jji.1; uc007jjj.1; uc011xwa.1	Trpv2	transient receptor potential cation channel, subfamily V, member 2	chr11	+	Multiple_Complex	62574486	62600515
TC1100001072.mm.2	9.29	8.36	0.62	0.67	T	T	1.9	0.0056	0.1954	0.0235	0.2982	T	NM_001199283; NM_001199284; NM_173388; ENSMUST00000042561; ENSMUST00000108433; ENSMUST00000127226; ENSMUST00000134112; ENSMUST00000143035; ENSMUST00000145901; ENSMUST00000149727; ENSMUST00000151891; ENSMUST00000152775; ENSMUST00000155981; ENSMUST00000169547; BC042513; OTTMUST00000014018; OTTMUST00000014019; OTTMUST00000014020; OTTMUST00000014021; OTTMUST00000014022; OTTMUST00000014023; OTTMUST000…	Slc43a2	solute carrier family 43, member 2	chr11	+	Multiple_Complex	75531694	75577575
TC1100002770.mm.2	10.99	10.07	1.15	1.23	T	T	1.9	0.0449	0.3943	0.0088	0.1786	T	NM_001199275; NM_001199276; NM_001271455; NM_001271456; NM_021327; ENSMUST00000018482; ENSMUST00000102730; ENSMUST00000102731; ENSMUST00000108885; ENSMUST00000108886; ENSMUST00000108889; ENSMUST00000124304; ENSMUST00000126703; ENSMUST00000132224; ENSMUST00000132776; ENSMUST00000151736; ENSMUST00000155316; BC008186; BC008665; OTTMUST00000014391; OTTMUST00000014392; OTTMUST00000014393; OTTMUST00000…	Tnip1	TNFAIP3 interacting protein 1	chr11	-	Multiple_Complex	54910785	54962940
TC1900001346.mm.2	6.31	5.39	0.3	0.57	T	T	1.9	0.0006	0.0656	0.0035	0.0992	T	NM_001081213; ENSMUST00000054083; ENSMUST00000159243; ENSMUST00000159692; ENSMUST00000160125; ENSMUST00000160907; ENSMUST00000161124; ENSMUST00000161749; ENSMUST00000162534; BC151181; BC151182; BC157914; OTTMUST00000087421; OTTMUST00000087422; OTTMUST00000087423; OTTMUST00000087424; OTTMUST00000087425; OTTMUST00000087426; OTTMUST00000087427; OTTMUST00000087428; uc008hdu.1; uc008hdv.1; uc008hdw.1	Ermp1	endoplasmic reticulum metallopeptidase 1	chr19	-	Multiple_Complex	29608214	29648420
TC0100002840.mm.2	6.64	5.72	0.93	0.48	T	T	1.89	0.0025	0.1321	7.87e-05	0.0064	T	NM_008798; ENSMUST00000027507; BC119179; BC120602; uc007cev.1	Pdcd1	programmed cell death 1	chr1	-	Coding	94038305	94052553
TC0600001271.mm.2	6.09	5.18	0.45	0.54	T	T	1.89	0.0003	0.046	0.002	0.0685	T	NM_001253717; NM_001253718; NM_028835; ENSMUST00000032457; ENSMUST00000169310; ENSMUST00000182034; ENSMUST00000182035; ENSMUST00000182098; ENSMUST00000182169; ENSMUST00000182428; ENSMUST00000182510; ENSMUST00000182771; ENSMUST00000182793; ENSMUST00000182860; ENSMUST00000182902; ENSMUST00000182934; ENSMUST00000183127; ENSMUST00000183165; BC058597; OTTMUST00000114366; OTTMUST00000114373; OTTMUST000…	Atg7	autophagy related 7	chr6	+	Multiple_Complex	114643097	114860614
TC0700002495.mm.2	7.7	6.79	0.72	0.48	T	T	1.89	0.0026	0.1352	0.002	0.0701	T	NM_001277944; NM_007385; ENSMUST00000003071; BC024657; BC024697; OTTMUST00000082220; OTTMUST00000082221; OTTMUST00000082222; OTTMUST00000082223; OTTMUST00000082224	Apoc2; Apoc4	apolipoprotein C-II; apolipoprotein C-IV	chr7	-	Coding	19671579	19681460
TC0700004487.mm.2	8.96	8.04	0.49	0.84	T	T	1.89	0.0185	0.2903	9.11e-05	0.007	T	NM_007403; ENSMUST00000026546; ENSMUST00000106069; ENSMUST00000128332; ENSMUST00000132903; ENSMUST00000148670; ENSMUST00000149915; ENSMUST00000156647; ENSMUST00000173209; BC025584; OTTMUST00000050398; OTTMUST00000050399; OTTMUST00000050400; OTTMUST00000050401; OTTMUST00000050402; OTTMUST00000050403; OTTMUST00000050404; OTTMUST00000098318	Adam8	a disintegrin and metallopeptidase domain 8	chr7	-	Multiple_Complex	139978932	139992562
TC1100004051.mm.2	7.17	6.26	1.02	0.47	T	T	1.89	0.0028	0.1379	0.0216	0.2863	T	NM_199221; ENSMUST00000106581; ENSMUST00000126655; ENSMUST00000149663; OTTMUST00000007531; OTTMUST00000007532; OTTMUST00000007533; uc007mga.1; uc007mgb.1	Cd300lb	CD300 antigen like family member B	chr11	-	Multiple_Complex	114922781	114934386
TC1400000942.mm.2	14.96	14.04	0.58	0.64	T	T	1.89	0.0099	0.233	0.0092	0.1832	T	NM_013492; ENSMUST00000022616; ENSMUST00000127387; ENSMUST00000128539; ENSMUST00000138191; ENSMUST00000138665; ENSMUST00000144619; ENSMUST00000146990; ENSMUST00000152903; ENSMUST00000153460; BC075668; OTTMUST00000081231; OTTMUST00000081398; OTTMUST00000081399; OTTMUST00000081400; OTTMUST00000081401; OTTMUST00000081406; OTTMUST00000081417; OTTMUST00000081418; OTTMUST00000081419; uc007ujs.2	Clu	clusterin	chr14	+	Multiple_Complex	65968483	65981548
TC1600000346.mm.2	9.19	8.27	0.7	0.86	T	T	1.89	0.0203	0.3014	0.0296	0.3342	T	NM_023386; ENSMUST00000038423; BC024872; uc007ytw.2	Rtp4	receptor transporter protein 4	chr16	+	Coding	23609919	23614222
TC1600001557.mm.2	7.9	6.98	0.67	0.92	T	T	1.89	0.0064	0.206	0.0018	0.0653	T	NM_001013371; ENSMUST00000081933; ENSMUST00000114885; BC085093; BC137694; OTTMUST00000057687; OTTMUST00000057688; uc007zbv.1; uc007zbw.1	Dtx3l	deltex 3-like (Drosophila)	chr16	-	Coding	35926511	35939151
TC1700001905.mm.2	14.99	14.06	0.69	0.52	T	T	1.89	2.89e-05	0.0126	1.21e-07	6.38e-05	T	NM_010378; ENSMUST00000040655; ENSMUST00000165139; ENSMUST00000173944; ENSMUST00000174751; BC019721; BC029620; BC031711; BC043925; OTTMUST00000095576; OTTMUST00000095577; OTTMUST00000095578; OTTMUST00000095579; uc008ccd.1; uc008cce.1	H2-Aa	histocompatibility 2, class II antigen A, alpha	chr17	-	Multiple_Complex	34282744	34287827
TC0100002237.mm.2	11.51	10.6	0.54	0.62	T	T	1.88	0.0016	0.1087	0.0004	0.0224	T	NM_001033135; ENSMUST00000062525; ENSMUST00000153381; BC115968; OTTMUST00000051939; OTTMUST00000051940; uc007atl.3	Rnf149	ring finger protein 149	chr1	-	Multiple_Complex	39547570	39577405
TC0100003167.mm.2	12.88	11.97	0.45	0.52	T	T	1.88	0.0007	0.0723	2.13e-05	0.0026	T	NM_001111316; NM_001268286; NM_011210; ENSMUST00000112036; ENSMUST00000182138; ENSMUST00000182283; ENSMUST00000182755; ENSMUST00000183229; ENSMUST00000183262; ENSMUST00000183301; OTTMUST00000113094; OTTMUST00000113095; OTTMUST00000113096; OTTMUST00000113099; OTTMUST00000113100; OTTMUST00000113101; uc007cvj.2; uc007cvk.2	Ptprc	protein tyrosine phosphatase, receptor type, C	chr1	-	Multiple_Complex	138062859	138175706
TC0700003857.mm.2	9.2	8.29	0.58	0.93	T	T	1.88	0.0105	0.2375	0.0121	0.2133	T	NM_019566; ENSMUST00000098230; ENSMUST00000106923; BC059775; OTTMUST00000053958; OTTMUST00000053959; uc009irk.1	Rhog	ras homolog gene family, member G	chr7	-	Coding	102239123	102250123
TC0800000758.mm.2	6.87	5.96	0.97	0.31	T	T	1.88	0.0009	0.0811	6.63e-05	0.0057	T	NM_153074; ENSMUST00000052437; BC137696; uc009maz.1	Lrrc25	leucine rich repeat containing 25	chr8	+	Coding	70616844	70620850
TC1000002374.mm.2	7.62	6.71	0.29	0.59	T	T	1.88	0.0133	0.2564	0.0021	0.0721	T	NM_175133; ENSMUST00000039796; ENSMUST00000118936; ENSMUST00000123505; ENSMUST00000128419; ENSMUST00000129307; ENSMUST00000136763; ENSMUST00000138122; ENSMUST00000145890; ENSMUST00000147269; ENSMUST00000153125; BC024851; BC043463; BC118613; BC119795; OTTMUST00000078804; OTTMUST00000078805; OTTMUST00000078806; OTTMUST00000078807; OTTMUST00000078808; OTTMUST00000078809; OTTMUST00000078810; OTTMUST0…	Gucd1	guanylyl cyclase domain containing 1	chr10	-	Multiple_Complex	75351111	75517972
TC0800001106.mm.2	15.01	14.1	0.74	0.6	T	T	1.88	0.3252	0.7327	0.4847	0.8523	T	NM_022331; ENSMUST00000034220; ENSMUST00000159450; ENSMUST00000160866; ENSMUST00000161085; ENSMUST00000161576; BC013523; OTTMUST00000067665; OTTMUST00000067666; OTTMUST00000067667; OTTMUST00000067668; OTTMUST00000067669; uc009mwg.1; uc009mwh.1	Herpud1	homocysteine-inducible, endoplasmic reticulum stress-inducible, ubiquitin-like domain member 1	chr8	+	Multiple_Complex	94386438	94395377
TC0900002044.mm.2	7.37	6.47	0.86	0.4	T	T	1.87	0.0002	0.0288	0.0021	0.0712	T	NM_001145960; NM_020258; ENSMUST00000115068; ENSMUST00000161114; ENSMUST00000162018; BC063326; OTTMUST00000083565; OTTMUST00000083567; OTTMUST00000083568; uc009ouk.2; uc009oul.2	Slc37a2	solute carrier family 37 (glycerol-3-phosphate transporter), member 2	chr9	-	Multiple_Complex	37229149	37255738
TC0900002197.mm.2	9.56	8.66	0.6	0.43	T	T	1.87	0.0159	0.2746	0.0002	0.0111	T	NM_008348; ENSMUST00000034594; ENSMUST00000176222; ENSMUST00000176808; OTTMUST00000110675; OTTMUST00000110676; OTTMUST00000110677; uc009pfn.1; uc009pfo.1; uc009pfp.1	Il10ra	interleukin 10 receptor, alpha	chr9	-	Coding	45253837	45269149
TC0X00000427.mm.2	7.65	6.74	0.27	0.17	T	T	1.87	1.08e-05	0.0073	9.5e-09	1.11e-05	T	NM_028773; ENSMUST00000033427; OTTMUST00000042517; uc009tbw.1	Sash3	SAM and SH3 domain containing 3	chrX	+	Multiple_Complex	48146436	48161565
TC1000000548.mm.2	12.19	11.29	0.97	0.63	T	T	1.87	0.0367	0.3703	0.0035	0.1005	T	NM_001159572; NM_028732; ENSMUST00000020301; ENSMUST00000105459; ENSMUST00000105460; ENSMUST00000164027; ENSMUST00000169139; ENSMUST00000169621; ENSMUST00000170507; BC003967	Vsir	V-set immunoregulatory receptor	chr10	+	Multiple_Complex	60346851	60430294
TC1100002497.mm.2	9.81	8.91	0.34	0.32	T	T	1.87	0.0008	0.0783	1.93e-05	0.0024	T	NM_033374; ENSMUST00000093193; ENSMUST00000101364; ENSMUST00000101365; ENSMUST00000127846; ENSMUST00000143540; ENSMUST00000154178; ENSMUST00000157036	Dock2	dedicator of cyto-kinesis 2	chr11	-	Multiple_Complex	34226815	34783905
TC1200000959.mm.2	7.54	6.64	0.57	0.28	T	T	1.87	9.44e-05	0.0214	2.62e-07	0.0001	T	NM_008152; ENSMUST00000075072; BC011332	Gpr65	G-protein coupled receptor 65	chr12	+	Coding	98268635	98276722
TC1300000560.mm.2	14.38	13.48	0.65	0.6	T	T	1.87	0.0008	0.0786	5.79e-05	0.0052	T	NM_013610; ENSMUST00000049022; ENSMUST00000120733; ENSMUST00000131280; ENSMUST00000150555; ENSMUST00000153819; BC118937; OTTMUST00000068647; OTTMUST00000068648; OTTMUST00000068649; OTTMUST00000068650; OTTMUST00000068651; uc007qiw.1	Ninj1	ninjurin 1	chr13	+	Multiple_Complex	49187485	49196251
TC1800000606.mm.2	7.73	6.83	0.85	0.4	T	T	1.87	0.016	0.2753	0.0009	0.038	T	NM_001033767; ENSMUST00000031549; BC139145; BC139147; uc008ezy.2; uc012bdj.1	Gm4951	predicted gene 4951	chr18	+	Multiple_Complex	60212077	60247820
TC1100003055.mm.2	14.15	13.25	0.47	0.41	T	T	1.86	0.0005	0.0605	2.03e-05	0.0025	T	ENSMUST00000018918; ENSMUST00000108654; ENSMUST00000154124; BC021637; OTTMUST00000013438; OTTMUST00000013439	Cd68	CD68 antigen	chr11	-	Multiple_Complex	69664213	69666153
TC1700002571.mm.2	7.49	6.59	0.99	0.89	T	T	1.86	0.0389	0.3777	0.0863	0.5135	T	NM_009994; ENSMUST00000024894; BC050063; uc008dqb.1; uc008dqc.1	Cyp1b1	cytochrome P450, family 1, subfamily b, polypeptide 1	chr17	-	Coding	79706894	79715041
TC1700002819.mm.2	13.41	12.51	0.92	0.73	T	T	1.86	0.0008	0.0784	3.35e-05	0.0037	T	NM_010398; ENSMUST00000102678; ENSMUST00000174161; ENSMUST00000174471; ENSMUST00000174839; BC099472; OTTMUST00000035507; OTTMUST00000096069; OTTMUST00000096070; OTTMUST00000096071; uc008cjr.1	H2-T23	histocompatibility 2, T region locus 23	chr17	-	Multiple_Complex	36029773	36032855
TC0100002707.mm.2	8.57	7.68	0.36	0.42	T	T	1.85	7.1e-05	0.0187	6.96e-10	1.71e-06	T	NM_001037909; NM_175219; NM_213615; ENSMUST00000160792; ENSMUST00000161675; ENSMUST00000161724; BC007193; BC107246; BC107247; uc007btf.1; uc007bti.1; uc007btj.1; uc007btn.1; uc007btt.1; uc007btu.1	C130026I21Rik; A530032D15Rik	RIKEN cDNA C130026I21 gene; RIKEN cDNA A530032D15Rik gene	chr1	-	Multiple_Complex	84990307	85270566
TC0700003943.mm.2	8.77	7.88	0.61	0.74	T	T	1.85	0.0229	0.3187	0.0174	0.2564	T	NM_009099; ENSMUST00000076922; ENSMUST00000125762; ENSMUST00000142124; ENSMUST00000152397; BC005447; OTTMUST00000045993; OTTMUST00000045994; OTTMUST00000045995; OTTMUST00000045996; uc009iwh.1; uc009iwi.1; uc012frh.1	Trim30a	tripartite motif-containing 30A	chr7	-	Multiple_Complex	104409025	104465193
TC0900003313.mm.2	7.64	6.75	0.62	0.49	T	T	1.85	0.0005	0.0609	0.0004	0.0199	T	NM_009912; ENSMUST00000026911; BC011092; uc009sgy.2	Ccr1	chemokine (C-C motif) receptor 1	chr9	-	Coding	123962126	123968692
TC0X00002448.mm.2	8.35	7.46	0.35	0.37	T	T	1.85	0.0073	0.2122	0.0267	0.3187	T	NM_001172154; NM_027109; ENSMUST00000019232; ENSMUST00000075821; ENSMUST00000114189; ENSMUST00000119361; ENSMUST00000128763; ENSMUST00000148882; BC023246; OTTMUST00000042842; OTTMUST00000044079; OTTMUST00000046872; OTTMUST00000046873; OTTMUST00000046874; OTTMUST00000046875; uc009tof.2; uc012hkr.1	Dnase1l1	deoxyribonuclease 1-like 1	chrX	-	Multiple_Complex	74273217	74282337
TC1700000618.mm.2	6.4	5.51	0.6	0.4	T	T	1.85	4.57e-05	0.0149	6.97e-06	0.0012	T	NM_010386; ENSMUST00000042121; ENSMUST00000173907; BC001996; BC049992; OTTMUST00000095557; OTTMUST00000095558	H2-DMa	histocompatibility 2, class II, locus DMa	chr17	+	Multiple_Complex	34122832	34139101
TC0300003225.mm.2	8.33	7.46	1.01	0.49	T	T	1.84	0.007	0.2117	0.0089	0.1793	T	BC145417; BC145418	Sirpb1a	signal-regulatory protein beta 1A	chr3	-	Multiple_Complex	15795145	15848528
TC0500003465.mm.2	7.41	6.53	0.89	0.63	T	T	1.84	0.0259	0.3341	0.0568	0.436	T	NM_001024932; ENSMUST00000164886; BC147405; BC147406; uc009aee.1	Pilrb2	paired immunoglobin-like type 2 receptor beta 2	chr5	-	Coding	137865829	137871758
TC0700004008.mm.2	6.95	6.06	0.13	0.45	T	T	1.84	0.001	0.0862	0.0019	0.0658	T	NR_003967; uc009izr.1	Gm4759	GTPase, very large interferon inducible 1 pseudogene	chr7	-	Multiple_Complex	106417848	106441073
TC1000000252.mm.2	7.46	6.58	0.78	0.28	T	T	1.84	0.0081	0.2182	3.43e-07	0.0001	T	NM_178666; ENSMUST00000056097; ENSMUST00000060409; ENSMUST00000105516; ENSMUST00000159927; ENSMUST00000161345; ENSMUST00000162202; ENSMUST00000162343; BC125486; BC125488; OTTMUST00000086621; OTTMUST00000086622; OTTMUST00000086623; OTTMUST00000086626; OTTMUST00000086627; OTTMUST00000086628; OTTMUST00000086629	Themis	thymocyte selection associated	chr10	+	Multiple_Complex	28668360	28883818
TC1100000475.mm.2	7.44	6.56	0.65	0.29	T	T	1.84	0.0003	0.0432	6.49e-05	0.0056	T	NM_134250; ENSMUST00000020668; ENSMUST00000109229; BC106851; BC106852; OTTMUST00000012247; OTTMUST00000012248; uc011xtp.1; uc011xtq.1	Havcr2	hepatitis A virus cellular receptor 2	chr11	+	Coding	46454931	46481255
TC1700002352.mm.2	12.36	11.48	0.58	1.08	T	T	1.84	0.0045	0.1759	0.0131	0.2218	T	NM_009778; ENSMUST00000024988; ENSMUST00000176457; ENSMUST00000177046; ENSMUST00000177425; BC043338; OTTMUST00000110561; OTTMUST00000110721; OTTMUST00000110722; OTTMUST00000110723	C3	complement component 3	chr17	-	Multiple_Complex	57203970	57228136
TC0X00003400.mm.2	9.39	8.51	0.59	0.83	T	T	1.84	0.0017	0.1099	2.29e-06	0.0005	T	NM_001037917; ENSMUST00000060013; ENSMUST00000139259; BC147431; BC147432; uc009ucu.2	Gm6377	predicted gene 6377	chrX	+	Coding	109196756	109200445
TC0100003599.mm.2	8.07	7.18	0.61	1.35	T	T	1.84	0.1504	0.5889	0.1518	0.6194	T	NM_008327; NM_011940; NM_172648; ENSMUST00000059226; BC018233; BC040425; BC055888; uc007dsk.2; uc007dsm.2; uc011wwx.1	Ifi202b; Ifi205	interferon activated gene 202B; interferon activated gene 205	chr1	-	Coding	173962568	174031755
TC0600001369.mm.2	9.4	8.52	0.82	0.78	T	T	1.84	0.0816	0.4828	0.1785	0.6497	T	NM_011909; ENSMUST00000032198; BC138562; BC138577; uc009dog.2	Usp18	ubiquitin specific peptidase 18	chr6	+	Coding	121245906	121270917
TC0100001574.mm.2	6.19	5.31	1.1	0.65	T	T	1.83	0.0244	0.326	0.01	0.1913	T	NM_144559; ENSMUST00000078825; BC027310; OTTMUST00000052638; uc007dmw.2	Fcgr4	Fc receptor, IgG, low affinity IV	chr1	+	Coding	171018920	171029761
TC0400002220.mm.2	6.63	5.76	0.34	0.53	T	T	1.83	0.0064	0.2064	0.0045	0.1177	T	NM_177861; ENSMUST00000050686; ENSMUST00000108293; ENSMUST00000131145; ENSMUST00000146140; ENSMUST00000147746; ENSMUST00000151859; OTTMUST00000010338; OTTMUST00000010339; OTTMUST00000010340; OTTMUST00000010341; OTTMUST00000071243; uc008saf.3; uc008sag.3; uc008sah.1; uc008sai.1; uc008saj.1	Tmem67	transmembrane protein 67	chr4	-	Multiple_Complex	12039355	12090020
TC1000002224.mm.2	10.68	9.81	1.06	0.62	T	T	1.83	0.0413	0.3838	0.0548	0.4288	T	NM_029083; ENSMUST00000020308; BC131992; BC132645; BC145370; uc007fee.1	Ddit4	DNA-damage-inducible transcript 4	chr10	-	Coding	59949675	59951770
TC1100000119.mm.2	10.47	9.6	0.94	0.57	T	T	1.83	0.0258	0.3334	0.0102	0.1927	T	NM_001159401; NM_001159402; NM_009477; ENSMUST00000020677; ENSMUST00000101525; ENSMUST00000130522; ENSMUST00000146696; ENSMUST00000164791; ENSMUST00000166455; ENSMUST00000168121; ENSMUST00000170444; ENSMUST00000172452; BC036559; OTTMUST00000011512; OTTMUST00000011513; OTTMUST00000011514; OTTMUST00000011515; OTTMUST00000090713; OTTMUST00000090714; OTTMUST00000090715; OTTMUST00000090716; uc007hzw.2…	Upp1	uridine phosphorylase 1	chr11	+	Multiple_Complex	9118008	9136170
TC1100002598.mm.2	8	7.12	0.55	0.72	T	T	1.83	0.0032	0.1503	0.0044	0.1174	T	NM_001252459; NM_001252460; NM_133769; ENSMUST00000093165; ENSMUST00000093166; ENSMUST00000129474; ENSMUST00000142017; ENSMUST00000165599; BC056974; OTTMUST00000012223; OTTMUST00000012224; OTTMUST00000012225; uc007iob.2; uc007ioc.2; uc007iod.2	Cyfip2	cytoplasmic FMR1 interacting protein 2	chr11	-	Multiple_Complex	46193849	46312859
TC1100004266.mm.2	8.93	8.06	0.98	0.89	T	T	1.83	0.0056	0.1953	0.0005	0.0253	T	NM_019440; ENSMUST00000108836; OTTMUST00000012725; uc007jav.2	Irgm2	immunity-related GTPase family M member 2	chr11	+	Coding	58214977	58222783
TC1800001176.mm.2	7.29	6.42	0.74	0.34	T	T	1.83	0.0062	0.2023	0.0008	0.0372	T	NM_027222; ENSMUST00000025211; BC064044; uc008emm.2	Mzb1	marginal zone B and B1 cell-specific protein 1	chr18	-	Coding	35647265	35649367
TC0500001632.mm.2	9.75	8.88	0.47	0.49	T	T	1.83	0.0017	0.1101	0.006	0.1412	T	NM_001081962; NM_001168652; NM_146164; NR_033148; ENSMUST00000031734; ENSMUST00000166099; ENSMUST00000175968; ENSMUST00000176011; ENSMUST00000176075; ENSMUST00000176256; ENSMUST00000176667; ENSMUST00000176768; ENSMUST00000176871; ENSMUST00000176988; ENSMUST00000177038; ENSMUST00000177354; ENSMUST00000177466; ENSMUST00000177477; BC012525; OTTMUST00000104088; OTTMUST00000104089; OTTMUST00000104090;…	Sap25; Lrch4; Gm20605	sin3 associated polypeptide; leucine-rich repeats and calponin homology (CH) domain containing 4; predicted gene 20605	chr5	+	Multiple_Complex	137629121	137642902
TC0100000490.mm.2	7.89	7.02	0.66	0.32	T	T	1.82	4.96e-05	0.0155	1.6e-08	1.55e-05	T	NM_017480; ENSMUST00000027162; ENSMUST00000102827; BC034852; OTTMUST00000004595; OTTMUST00000004596; uc011wlz.2	Icos	inducible T cell co-stimulator	chr1	+	Coding	60977914	61000321
TC0100003320.mm.2	9.69	8.82	0.75	0.67	T	T	1.82	0.0329	0.358	0.0412	0.3849	T	NM_023141; ENSMUST00000079625; ENSMUST00000122242; ENSMUST00000150557; ENSMUST00000152604; ENSMUST00000154353; ENSMUST00000156861; BC071216; OTTMUST00000051191; OTTMUST00000051192; OTTMUST00000051193; OTTMUST00000051194; OTTMUST00000051195; OTTMUST00000078065; uc007dcn.2; uc007dco.2	Tor3a	torsin family 3, member A	chr1	-	Multiple_Complex	156653617	156674356
TC0200003754.mm.2	7.98	7.12	0.3	0.36	T	T	1.82	0.0001	0.0247	0.0012	0.0482	T	NM_001289722; NM_001289723; NM_153138; ENSMUST00000094681; ENSMUST00000102679; ENSMUST00000102680; ENSMUST00000129594; ENSMUST00000141264; ENSMUST00000143061; ENSMUST00000151939; BC049788; OTTMUST00000032436; OTTMUST00000032437; OTTMUST00000032438; OTTMUST00000032439; OTTMUST00000032440; OTTMUST00000032441; OTTMUST00000032442	Wipf1	WAS/WASL interacting protein family, member 1	chr2	-	Multiple_Complex	73429610	73529734
TC1000003119.mm.2	10.52	9.66	0.58	0.5	T	T	1.82	0.0002	0.0338	0.0001	0.0079	T	NM_008512; ENSMUST00000049149; ENSMUST00000118455; ENSMUST00000121829; ENSMUST00000125480; ENSMUST00000129727; ENSMUST00000129877; ENSMUST00000133620; ENSMUST00000135188; ENSMUST00000140269; ENSMUST00000145947; OTTMUST00000078868; OTTMUST00000078869; OTTMUST00000078870; OTTMUST00000078871; OTTMUST00000078873; OTTMUST00000078874; OTTMUST00000078875; OTTMUST00000078876; OTTMUST00000078877; OTTMUST0…	Lrp1	low density lipoprotein receptor-related protein 1	chr10	-	Multiple_Complex	127538157	127621148
TC1500001133.mm.2	6.35	5.49	0.31	0.31	T	T	1.82	0.0012	0.0932	2.54e-06	0.0005	T	NM_001285890; NM_008800; ENSMUST00000023132; BC058531	Pde1b	phosphodiesterase 1B, Ca2+-calmodulin dependent	chr15	+	Coding	103503034	103530056
TC1600000335.mm.2	8.65	7.78	0.36	0.4	T	T	1.82	4.68e-05	0.0149	6.79e-05	0.0058	T	NM_001252505; NM_001252506; NM_145933; ENSMUST00000023601; ENSMUST00000115335; ENSMUST00000128050; ENSMUST00000144919; ENSMUST00000152449; ENSMUST00000178797; BC027833; BC092222; BC096026; OTTMUST00000063898; OTTMUST00000063899; OTTMUST00000063900; OTTMUST00000063901; OTTMUST00000063902; uc007yto.2; uc007ytp.2; uc029swp.1	St6gal1	beta galactoside alpha 2,6 sialyltransferase 1	chr16	+	Multiple_Complex	23224740	23360350
TC1700000351.mm.2	10.35	9.49	0.88	0.66	T	T	1.82	0.0155	0.271	0.0489	0.4105	T	NM_013759; ENSMUST00000101800; ENSMUST00000115262; BC090646; BC141146; OTTMUST00000049818; OTTMUST00000049819; uc008ayh.1; uc008ayi.1	Msrb1	methionine sulfoxide reductase B1	chr17	+	Coding	24736642	24742778
TC0500003730.mm.2	10	9.14	0.84	0.82	T	T	1.81	0.0084	0.2238	0.0009	0.04	T	NM_172777; ENSMUST00000031238; BC057170; uc008ykw.2	Gbp9	guanylate-binding protein 9	chr5	-	Coding	105078394	105110292
TC0700000030.mm.2	7.23	6.38	0.71	0.55	T	T	1.81	0.0044	0.1734	0.0003	0.016	T	NM_008848; NM_011093; uc009exg.1; uc009exh.1	Pira6	paired-Ig-like receptor A6	chr7	+	Multiple_Complex	4274143	4282928
TC0700001409.mm.2	14.21	13.35	0.41	0.32	T	T	1.81	0.0004	0.0562	2.69e-05	0.003	T	NM_011671; ENSMUST00000126381; ENSMUST00000126534; ENSMUST00000129324; ENSMUST00000133044; ENSMUST00000133498; ENSMUST00000138673; ENSMUST00000149808; ENSMUST00000151221; ENSMUST00000153287; BC012697; BC012967; OTTMUST00000054806; OTTMUST00000054807; OTTMUST00000054809; OTTMUST00000054810; OTTMUST00000054811; OTTMUST00000054812; OTTMUST00000054813; OTTMUST00000054814; OTTMUST00000054815	Ucp2	uncoupling protein 2 (mitochondrial, proton carrier)	chr7	+	Multiple_Complex	100493337	100502173
TC0X00001625.mm.2	9.47	8.62	0.28	0.32	T	T	1.81	3.67e-05	0.0139	2.83e-06	0.0006	T	NM_001135727; NM_001135728; NM_021389; ENSMUST00000073094; ENSMUST00000080394; ENSMUST00000112447; ENSMUST00000112451; ENSMUST00000112453; ENSMUST00000112456; ENSMUST00000123433; ENSMUST00000128185; ENSMUST00000130987; ENSMUST00000134062; ENSMUST00000141354; ENSMUST00000142426; ENSMUST00000150433; ENSMUST00000152426; OTTMUST00000046424; OTTMUST00000046425; OTTMUST00000046426; OTTMUST00000046427; …	Sh3kbp1	SH3-domain kinase binding protein 1	chrX	+	Multiple_Complex	159627272	159978069
TC1100002052.mm.2	12.92	12.07	0.95	1.5	T	T	1.81	0.013	0.2545	0.0413	0.3849	T	NM_001038653; NM_001038654; NM_030696; ENSMUST00000070653; ENSMUST00000100130; ENSMUST00000129473; ENSMUST00000133029; ENSMUST00000134540; ENSMUST00000140467; ENSMUST00000154187; ENSMUST00000168579; BC046525; OTTMUST00000009433; OTTMUST00000009434; OTTMUST00000009435; OTTMUST00000009436; OTTMUST00000009437; OTTMUST00000073127; uc007muw.1; uc007mux.1; uc007muy.1	Slc16a3	solute carrier family 16 (monocarboxylic acid transporters), member 3	chr11	+	Multiple_Complex	120948480	120960868
TC1100004150.mm.2	9.04	8.18	0.77	0.98	T	T	1.81	0.0451	0.395	0.0238	0.3005	T	NM_007707; ENSMUST00000054002; ENSMUST00000123255; ENSMUST00000132295; BC052031; OTTMUST00000008134; OTTMUST00000008135; OTTMUST00000008136; uc007moi.2	Socs3	suppressor of cytokine signaling 3	chr11	-	Multiple_Complex	117966079	117970047
TC1400001451.mm.2	15.63	14.77	0.65	1.09	T	T	1.81	0.0077	0.2162	0.0098	0.1892	T	ENSMUST00000077127; ENSMUST00000181173	Gm3839	predicted pseudogene 3839; predicted pseudogene 3839 [Source:MGI Symbol;Acc:MGI:3782011]	chr14	-	Multiple_Complex	11280735	11356726
TC0100002177.mm.2	8.36	7.5	1.17	1.1	T	T	1.81	0.083	0.4863	0.0337	0.3539	T	NM_153408; ENSMUST00000056946; BC056622; uc007aps.1; uc007apt.1	Neurl3	neuralized E3 ubiquitin protein ligase 3	chr1	-	Multiple_Complex	36264602	36273425
TC0100003586.mm.2	6.4	5.54	0.87	0.75	T	T	1.81	0.714	0.917	0.8635	0.9696	T	NM_010045; ENSMUST00000038227; BC005583; uc007drg.1	Ackr1	atypical chemokine receptor 1 (Duffy blood group)	chr1	-	Coding	173331886	173333503
TC0100000476.mm.2	8.34	7.49	0.48	0.45	T	T	1.8	0.0027	0.1356	1.07e-06	0.0003	T	NM_007642; ENSMUST00000027165; ENSMUST00000132833; ENSMUST00000153207; BC064058; OTTMUST00000004499; OTTMUST00000004500; OTTMUST00000005226; uc007bev.2; uc007bew.2	Cd28	CD28 antigen	chr1	+	Multiple_Complex	60716800	60773359
TC0300002685.mm.2	14.01	13.16	0.67	0.66	T	T	1.8	0.0496	0.4082	0.1167	0.5692	T	NM_145126; ENSMUST00000082219; BC130015; OTTMUST00000040348; uc008qvx.2	Chil4	chitinase-like 4	chr3	-	Multiple_Complex	106201490	106219507
TC0900002806.mm.2	11.57	10.72	0.93	0.72	T	T	1.8	0.0041	0.1682	0.0001	0.0082	T	NM_007536; ENSMUST00000098486; BC027536; BC116240; uc009qzc.1	Bcl2a1d	B cell leukemia/lymphoma 2 related protein A1d	chr9	-	Coding	88723287	88731850
TC1300001451.mm.2	11.18	10.34	0.54	0.54	T	T	1.8	0.0008	0.0787	3.29e-06	0.0007	T	NR_003568; uc007plu.2; uc007plv.2	Gpr137b-ps	G protein-coupled receptor 137B, pseudogene	chr13	-	Multiple_Complex	12614065	12650395
TC0700003996.mm.2	9.61	8.76	0.77	0.87	T	T	1.8	0.0015	0.1059	5.57e-05	0.005	T	NM_001243039; NM_001243040; NM_029000; NR_040453; NR_040456; ENSMUST00000106766; ENSMUST00000176467; ENSMUST00000176969; ENSMUST00000176994; uc009izn.1; uc009izo.1; uc029wnp.1	Gm4070; Gvin1; Gm17757; Gm18853	predicted gene 4070; GTPase, very large interferon inducible 1; GTPase, very large interferon inducible 1 pseudogene	chr7	-	Multiple_Complex	105895118	105953970
TC0500001643.mm.2	10.38	9.53	0.68	0.84	T	T	1.8	0.6966	0.9102	0.8165	0.9561	T	NM_012002; ENSMUST00000019638; ENSMUST00000110951; ENSMUST00000127881; ENSMUST00000132639; ENSMUST00000154867; BC004664; BC014286; OTTMUST00000054245; OTTMUST00000054260; OTTMUST00000054261; OTTMUST00000054262; OTTMUST00000054263; uc009aer.1; uc009aes.1; uc009aet.1	Cops6	COP9 (constitutive photomorphogenic) homolog, subunit 6 (Arabidopsis thaliana)	chr5	+	Multiple_Complex	138161071	138164646
TC0500002843.mm.2	6.9	6.06	0.55	0.24	T	T	1.79	9.44e-05	0.0214	2.33e-06	0.0005	T	NM_152803; ENSMUST00000045617; ENSMUST00000112908; BC138782; BC138784; OTTMUST00000064644; OTTMUST00000064645; uc008yhw.1; uc008yhy.1	Hpse	heparanase	chr5	-	Coding	100679484	100719716
TC0600000577.mm.2	9.53	8.69	0.85	0.44	T	T	1.79	0.0011	0.0922	3.32e-05	0.0037	T	NM_053110; ENSMUST00000031840; BC026375; uc012elo.1	Gpnmb	glycoprotein (transmembrane) nmb	chr6	+	Multiple_Complex	49036518	49058182
TC0600002142.mm.2	7.88	7.04	1.02	0.63	T	T	1.79	0.0289	0.3471	0.0156	0.2443	T	NM_001038604; NM_021364; ENSMUST00000031975; ENSMUST00000101491; ENSMUST00000129948; ENSMUST00000177178; BC104364; BC104365; OTTMUST00000066518; OTTMUST00000066519; OTTMUST00000103370; OTTMUST00000103371; uc009bna.1; uc009bnb.1; uc009bnc.1; uc009bnd.1	Clec5a	C-type lectin domain family 5, member a	chr6	-	Multiple_Complex	40574894	40585821
TC1000003019.mm.2	10.09	9.25	1.2	0.81	T	T	1.79	0.0107	0.2392	0.0011	0.0462	T	NM_028679; ENSMUST00000020448; ENSMUST00000135106; ENSMUST00000140237; ENSMUST00000143100; ENSMUST00000145665; BC120829; BC120831; OTTMUST00000086213; OTTMUST00000086214; OTTMUST00000086215; OTTMUST00000086216; OTTMUST00000086217; uc007het.1; uc007heu.1; uc011xov.1	Irak3	interleukin-1 receptor-associated kinase 3	chr10	-	Multiple_Complex	120141648	120202130
TC1100001785.mm.2	6.53	5.69	0.5	0.46	T	T	1.79	0.0041	0.1682	0.0006	0.0282	T	NM_001033435; NM_001271372; NM_001271373; NM_001271374; NM_001271375; NR_073165; ENSMUST00000086353; ENSMUST00000106794; ENSMUST00000147326; ENSMUST00000182023; ENSMUST00000182479; ENSMUST00000182896; ENSMUST00000182908; ENSMUST00000183111; BC139224; BC139225; BC145580; BC145582; OTTMUST00000007728; OTTMUST00000037253; OTTMUST00000116751; OTTMUST00000116752; OTTMUST00000116753; OTTMUST00000116754…	Milr1	mast cell immunoglobulin like receptor 1	chr11	+	Multiple_Complex	106751226	106768794
TC1500001812.mm.2	6.82	5.98	1.17	0.76	T	T	1.79	0.0319	0.3553	0.0023	0.0749	T	NM_175391; ENSMUST00000062562; BC139148; BC139149; uc007wns.1	Apol7c	apolipoprotein L 7c	chr15	-	Coding	77524867	77533315
TC1700000622.mm.2	11.23	10.39	0.76	0.52	T	T	1.79	0.002	0.1181	0.0002	0.0118	T	NM_010724; ENSMUST00000025196; ENSMUST00000172960; ENSMUST00000173441; BC013785; BC051450; OTTMUST00000095569; OTTMUST00000095570; OTTMUST00000095571; uc012apv.1	Psmb8	proteasome (prosome, macropain) subunit, beta type 8 (large multifunctional peptidase 7)	chr17	+	Multiple_Complex	34197721	34201454
TC0500000466.mm.2	10.82	9.99	0.81	0.5	T	T	1.78	0.0129	0.2534	0.0078	0.1665	T	NM_009763; ENSMUST00000101237; ENSMUST00000118126; ENSMUST00000125838; ENSMUST00000126976; OTTMUST00000066188; OTTMUST00000066189; OTTMUST00000066190; OTTMUST00000066191; uc008xia.1; uc008xib.1	Bst1	bone marrow stromal cell antigen 1	chr5	+	Multiple_Complex	43818886	43843468
TC0100000268.mm.2	8.03	7.2	0.46	0.65	T	T	1.78	0.5211	0.8415	0.6609	0.9129	T	NM_027098; ENSMUST00000027256; ENSMUST00000160082; ENSMUST00000161694; ENSMUST00000162513; BC004614; OTTMUST00000065720; OTTMUST00000065721; OTTMUST00000065722; OTTMUST00000065723; uc007asj.1	Mrpl30	mitochondrial ribosomal protein L30	chr1	+	Multiple_Complex	37890477	37898535
TC0500003482.mm.2	11.48	10.65	0.64	0.55	T	T	1.78	0.5207	0.8415	0.3186	0.773	T	NM_008808; ENSMUST00000046901; ENSMUST00000076095; ENSMUST00000110896; ENSMUST00000110897; ENSMUST00000124080; ENSMUST00000132051; ENSMUST00000144934; BC003817; OTTMUST00000061873; OTTMUST00000061887; OTTMUST00000061888; OTTMUST00000061889; OTTMUST00000061890; OTTMUST00000061891; OTTMUST00000061892; uc009afw.2; uc009afx.2	Pdgfa	platelet derived growth factor, alpha	chr5	-	Multiple_Complex	138976014	138997370
TC0500002586.mm.2	8.93	8.11	0.3	0.44	T	T	1.77	0.0018	0.1157	0.0115	0.2087	T	NM_028194; ENSMUST00000094700; ENSMUST00000101127; ENSMUST00000123446; ENSMUST00000143665; ENSMUST00000146953; ENSMUST00000148433; ENSMUST00000152631; ENSMUST00000153903; ENSMUST00000153923; ENSMUST00000156661; ENSMUST00000175890; ENSMUST00000176910; OTTMUST00000061269; OTTMUST00000064792; OTTMUST00000064793; OTTMUST00000064794; OTTMUST00000064795; OTTMUST00000064796; OTTMUST00000064797; OTTMUST0…	Fryl	furry homolog-like (Drosophila)	chr5	-	Multiple_Complex	73020191	73256618
TC0600003074.mm.2	8.02	7.2	0.81	0.74	T	T	1.77	0.001	0.085	0.0002	0.0139	T	NM_011401; ENSMUST00000032476; ENSMUST00000165884; ENSMUST00000166135; ENSMUST00000168704; ENSMUST00000168801; ENSMUST00000169979; ENSMUST00000170724; ENSMUST00000171541; BC034122; BC058811; OTTMUST00000092391; OTTMUST00000092392; OTTMUST00000092393; OTTMUST00000092394; OTTMUST00000092396; OTTMUST00000092397; OTTMUST00000092398; OTTMUST00000092399; uc009dpq.2; uc012esg.1	Slc2a3	solute carrier family 2 (facilitated glucose transporter), member 3	chr6	-	Multiple_Complex	122727809	122801640
TC0700002143.mm.2	6.88	6.06	0.89	0.35	T	T	1.77	0.0001	0.0263	0.0001	0.0095	T	NM_001113474; NM_178611; ENSMUST00000068865; ENSMUST00000086400; ENSMUST00000086401; ENSMUST00000108600; ENSMUST00000119711; ENSMUST00000131126; ENSMUST00000136616; ENSMUST00000149395; BC025901; OTTMUST00000069096; OTTMUST00000069097; OTTMUST00000069098; OTTMUST00000069099; OTTMUST00000069100; OTTMUST00000069101; uc009ews.2; uc009ewt.2; uc009ewu.2; uc012ewk.1; uc012ewl.1; uc012ewm.1; uc012ewn.1	Lair1	leukocyte-associated Ig-like receptor 1	chr7	-	Multiple_Complex	4003288	4063204
TC0900001431.mm.2	10.56	9.74	0.51	0.76	T	T	1.77	0.008	0.218	0.0035	0.0992	T	NM_001284332; NM_025858; NM_026381; ENSMUST00000026737; ENSMUST00000112059; ENSMUST00000154184; BC010238; BC017600; BC057089; OTTMUST00000078296; OTTMUST00000078297; OTTMUST00000078298; OTTMUST00000078299; OTTMUST00000078300; OTTMUST00000078301; OTTMUST00000078302; OTTMUST00000078303; OTTMUST00000078304; OTTMUST00000078305; OTTMUST00000078307; OTTMUST00000078308; OTTMUST00000078309; OTTMUST000000…	Shisa5	shisa family member 5	chr9	+	Multiple_Complex	109038565	109057792
TC0X00003359.mm.2	6.06	5.23	0.77	0.38	T	T	1.77	0.0036	0.1623	0.0155	0.2436	T	NM_133212; ENSMUST00000049023; ENSMUST00000112170; ENSMUST00000133722; ENSMUST00000138311; ENSMUST00000148370; BC132054; OTTMUST00000046744; OTTMUST00000046745; OTTMUST00000046746; OTTMUST00000046747; uc009uwy.1	Tlr8	toll-like receptor 8	chrX	-	Multiple_Complex	167242696	167264329
TC1100000040.mm.2	8.38	7.56	0.61	0.58	T	T	1.77	0.0019	0.1179	6.34e-05	0.0055	T	NM_001013365; ENSMUST00000075221; ENSMUST00000131764; BC099866; OTTMUST00000011263; OTTMUST00000011264; uc007hus.2	Osm	oncostatin M	chr11	+	Multiple_Complex	4236420	4241026
TC1200001605.mm.2	6.86	6.03	0.41	0.21	T	T	1.77	0.0001	0.0244	1.6e-10	7.09e-07	T	NM_001146200; NM_001146201; NM_020272; ENSMUST00000053215; ENSMUST00000085469; ENSMUST00000126814; ENSMUST00000156904; BC051246; OTTMUST00000082636; OTTMUST00000082637; OTTMUST00000082638; OTTMUST00000082639; uc007nia.1; uc007nib.2; uc007nic.2; uc011ylh.1	Pik3cg	phosphoinositide-3-kinase, catalytic, gamma polypeptide	chr12	-	Multiple_Complex	32173397	32208659
TC1300001461.mm.2	10.88	10.06	0.44	0.38	T	T	1.77	0.0003	0.0426	7.33e-07	0.0002	T	NM_031999; ENSMUST00000021738; BC003212; uc007pmc.2; uc007pmd.2; uc007pme.2	Gpr137b	G protein-coupled receptor 137B	chr13	-	Multiple_Complex	13357620	13393624
TC1800000834.mm.2	7.79	6.97	0.76	0.57	T	T	1.77	0.0097	0.2301	0.0001	0.0081	T	NM_013831; ENSMUST00000114741; BC002123; BC057654; uc008frv.1; uc008frw.1; uc008fry.1	Pstpip2	proline-serine-threonine phosphatase-interacting protein 2	chr18	+	Coding	77789913	77882879
TC0700004632.mm.2	6.59	5.77	0.72	0.31	T	T	1.77	0.0278	0.3426	0.0019	0.0676	T	ENSMUST00000118068; NM_011087.1	Gm15922; Pira1	predicted gene 15922 [Source:MGI Symbol;Acc:MGI:3802148]; paired-Ig-like receptor A1 (Pira1), mRNA.	chr7	-	Multiple_Complex	3731630	3739889
TC0200003283.mm.2	10.98	10.16	0.31	0.52	T	T	1.76	0.0029	0.1418	0.0032	0.0935	T	NM_001038700; NM_001177648; NM_001177649; NM_001177650; NM_019406; ENSMUST00000073879; ENSMUST00000075326; ENSMUST00000100207; ENSMUST00000100208; ENSMUST00000113552; ENSMUST00000113555; ENSMUST00000113559; ENSMUST00000113560; ENSMUST00000113562; ENSMUST00000113564; ENSMUST00000128431; ENSMUST00000128500; ENSMUST00000136085; ENSMUST00000136181; ENSMUST00000138581; ENSMUST00000149196; BC003867; OT…	Fnbp1	formin binding protein 1	chr2	-	Multiple_Complex	31026206	31142008
TC0500002297.mm.2	7.91	7.1	0.59	0.32	T	T	1.76	0.0144	0.2629	0.0574	0.4382	T	NM_010474; ENSMUST00000053116; ENSMUST00000117944; ENSMUST00000137142; ENSMUST00000152057; BC009133; OTTMUST00000073605; OTTMUST00000073634; OTTMUST00000073635; OTTMUST00000073636; uc008xgy.2	Hs3st1	heparan sulfate (glucosamine) 3-O-sulfotransferase 1	chr5	-	Coding	39613935	39755475
TC0700000847.mm.2	9.8	8.98	0.91	0.84	T	T	1.76	0.0413	0.3838	0.0506	0.4158	T	NM_030678; ENSMUST00000003964; ENSMUST00000107766; ENSMUST00000124343; ENSMUST00000130561; ENSMUST00000140994; ENSMUST00000150689; BC019389; BC131687; BC131688; BC152550; OTTMUST00000058241; OTTMUST00000058242; OTTMUST00000058243; OTTMUST00000058244; OTTMUST00000058245; OTTMUST00000058246; uc009gve.1	Gys1	glycogen synthase 1, muscle	chr7	+	Multiple_Complex	45434839	45456619
TC0700001258.mm.2	15.14	14.32	1.11	0.77	T	T	1.76	0.0313	0.3542	0.1259	0.5828	T	NM_009982; ENSMUST00000032779; ENSMUST00000128791; ENSMUST00000131108; ENSMUST00000139159; ENSMUST00000152834; BC067063; OTTMUST00000077133; OTTMUST00000077134; OTTMUST00000077135; OTTMUST00000077136; OTTMUST00000077137; uc009ift.2; uc009ifu.2	Ctsc	cathepsin C	chr7	+	Multiple_Complex	88278085	88310888
TC0900002189.mm.2	6.78	5.96	0.6	0.37	T	T	1.76	0.0065	0.207	0.0003	0.0187	T	NM_007648; ENSMUST00000102832; BC145926; BC145954; OTTMUST00000040500; uc009pez.1	Cd3e	CD3 antigen, epsilon polypeptide	chr9	-	Multiple_Complex	44998743	45009592
TC0X00000316.mm.2	11.71	10.9	0.5	0.63	T	T	1.76	0.006	0.2014	0.0016	0.0585	T	NM_133990; ENSMUST00000033418; BC052425; BC059939; OTTMUST00000041683; uc009sxj.1	Il13ra1	interleukin 13 receptor, alpha 1	chrX	+	Coding	36112110	36171262
TC1500001730.mm.2	11.06	10.25	0.52	0.31	T	T	1.76	0.0003	0.0432	5.44e-05	0.005	T	NM_001099217; ENSMUST00000100542; BC092082; uc007wgp.1	Ly6c2	lymphocyte antigen 6 complex, locus C2	chr15	-	Coding	75108160	75111949
TC1900001123.mm.2	10.48	9.66	1.27	0.86	T	T	1.76	0.0327	0.3569	0.0048	0.1223	T	NR_102366	AW112010	expressed sequence AW112010	chr19	-	Multiple_Complex	11047612	11050566
TC0500000842.mm.2	10.82	10	1.18	1.22	T	T	1.76	0.0541	0.4234	0.0058	0.1388	T	NM_023785; ENSMUST00000031319; BC127043; BC127044; uc008ybh.1	Ppbp	pro-platelet basic protein	chr5	+	Coding	90768518	90770060
TC0400003792.mm.2	6.02	5.22	2.26	0.4	T	T	1.75	0.0381	0.376	0.0541	0.4265	T	NM_009777; ENSMUST00000046384; BC067001; OTTMUST00000022610; uc008vip.2	C1qb	complement component 1, q subcomponent, beta polypeptide	chr4	-	Coding	136880129	136886187
TC0500003186.mm.2	10.03	9.22	0.45	0.39	T	T	1.75	0.0006	0.0656	1.64e-05	0.0022	T	NM_001163470; NM_172275; ENSMUST00000042312; ENSMUST00000120784; ENSMUST00000126550; ENSMUST00000133138; ENSMUST00000146185; ENSMUST00000152265; ENSMUST00000155379; ENSMUST00000156158; BC038396; OTTMUST00000065083; OTTMUST00000065084; OTTMUST00000065085; OTTMUST00000065086; OTTMUST00000065087; OTTMUST00000065088; OTTMUST00000065089; OTTMUST00000065090; uc008ziy.2; uc008ziz.2	Trafd1	TRAF type zinc finger domain containing 1	chr5	-	Multiple_Complex	121371725	121385632
TC0600001404.mm.2	11.08	10.28	0.89	0.77	T	T	1.75	0.0012	0.0972	0.0001	0.0093	T	NM_001163161; NM_010819; ENSMUST00000032240; BC099471; uc009dqg.2; uc009dqh.2; uc009dqi.2; uc009dqj.2	Clec4d	C-type lectin domain family 4, member d	chr6	+	Coding	123262107	123275268
TC0700002611.mm.2	5.89	5.08	0.55	0.43	T	T	1.75	0.0043	0.1723	2.63e-05	0.003	T	NM_026862; ENSMUST00000063956; BC027283; uc009fql.1	Cd177	CD177 antigen	chr7	-	Coding	24743983	24760311
TC0800000394.mm.2	16.39	15.58	0.25	0.39	T	T	1.75	0.0025	0.1313	8.45e-05	0.0066	T	NM_010344; ENSMUST00000033992; ENSMUST00000149528; ENSMUST00000154745; BC056357; BC057325; OTTMUST00000040242; OTTMUST00000040243; OTTMUST00000040244; uc009lkf.1	Gsr	glutathione reductase	chr8	+	Multiple_Complex	33652523	33698163
TC1300002304.mm.2	7.57	6.77	0.66	0.48	T	T	1.75	0.039	0.3778	0.1784	0.6497	T	NM_028186; ENSMUST00000022051; ENSMUST00000118096; ENSMUST00000138899; BC019952; OTTMUST00000068619; OTTMUST00000068620; OTTMUST00000068621; uc007ref.2; uc007reg.2; uc007reh.2	Nkd2	naked cuticle 2 homolog (Drosophila)	chr13	-	Multiple_Complex	73818534	73847631
TC1700002536.mm.2	5.87	5.07	0.53	0.39	T	T	1.75	0.0072	0.2117	0.0562	0.4333	T	NM_001033367; ENSMUST00000052124; uc008doc.1; uc012axe.1; uc012axf.1	Nlrc4	NLR family, CARD domain containing 4	chr17	-	Coding	74426295	74459108
TC1900000888.mm.2	9.63	8.83	0.47	0.54	T	T	1.75	0.0025	0.1311	6.5e-05	0.0056	T	NM_001136091; NM_001167784; NM_016921; ENSMUST00000001801; ENSMUST00000122885; ENSMUST00000125792; ENSMUST00000126070; ENSMUST00000126643; ENSMUST00000127308; ENSMUST00000131327; ENSMUST00000132164; ENSMUST00000134698; ENSMUST00000135070; ENSMUST00000145791; ENSMUST00000159824; ENSMUST00000162688; BC006761; BC085234; OTTMUST00000082589; OTTMUST00000082590; OTTMUST00000082591; OTTMUST00000082592; …	Tcirg1	T cell, immune regulator 1, ATPase, H+ transporting, lysosomal V0 protein A3	chr19	-	Multiple_Complex	3896050	3907133
TC0800002542.mm.2	6.44	5.63	0.63	0.39	T	T	1.75	0.1144	0.5375	0.0759	0.4896	T	NM_001254747; NM_008357; ENSMUST00000034148; BC023698; uc009mjj.1; uc009mjk.2; uc009mjl.2; uc009mjm.1; uc012ggq.1	Il15	interleukin 15	chr8	-	Coding	82331624	82403222
TC0200001765.mm.2	10.67	9.87	0.5	0.59	T	T	1.74	0.0094	0.2295	0.0175	0.2577	T	NM_016907; ENSMUST00000028783; ENSMUST00000110816; ENSMUST00000110817; ENSMUST00000134872; ENSMUST00000139903; BC005769; OTTMUST00000037745; OTTMUST00000037746; OTTMUST00000037747; OTTMUST00000037748; OTTMUST00000037749; uc008ltk.1	Spint1	serine protease inhibitor, Kunitz type 1	chr2	+	Multiple_Complex	119237360	119249527
TC0200005184.mm.2	11.75	10.95	0.61	0.4	T	T	1.74	0.0264	0.3352	0.0927	0.5258	T	NM_008968; ENSMUST00000018113; ENSMUST00000088041; ENSMUST00000136271; BC062151; OTTMUST00000002269; OTTMUST00000038851; OTTMUST00000038852; uc008nzl.1	Ptgis	prostaglandin I2 (prostacyclin) synthase	chr2	-	Multiple_Complex	167191805	167240604
TC0300002938.mm.2	7.67	6.87	0.39	0.39	T	T	1.74	0.0032	0.1503	0.0007	0.0339	T	NM_025779; ENSMUST00000029624; ENSMUST00000122961; ENSMUST00000146340; ENSMUST00000153506; BC049571; OTTMUST00000065624; OTTMUST00000065625; OTTMUST00000065626; OTTMUST00000065627; uc008rir.2	Ccdc109b	coiled-coil domain containing 109B	chr3	-	Coding	129914960	129970206
TC0600002323.mm.2	7.51	6.7	0.59	0.33	T	T	1.74	0.0075	0.2147	0.0019	0.0666	T	NM_001171007; NM_172729; ENSMUST00000060655; ENSMUST00000168172; BC042670; uc009caf.2; uc009cag.2	Nod1	nucleotide-binding oligomerization domain containing 1	chr6	-	Coding	54923942	54972612
TC0700001178.mm.2	8.69	7.89	0.67	0.22	T	T	1.74	0.0055	0.1941	0.0051	0.1281	T	NM_145375; ENSMUST00000041890; ENSMUST00000119543; ENSMUST00000124616; ENSMUST00000126334; ENSMUST00000130006; ENSMUST00000134861; ENSMUST00000147977; BC023123; OTTMUST00000060206; OTTMUST00000060207; OTTMUST00000060208; OTTMUST00000060209; OTTMUST00000060210; OTTMUST00000060434; OTTMUST00000060435	Tm6sf1	transmembrane 6 superfamily member 1	chr7	+	Multiple_Complex	81859001	81884434
TC0800002403.mm.2	12.21	11.41	0.73	0.6	T	T	1.74	0.0019	0.1167	8.08e-05	0.0065	T	NM_023065; ENSMUST00000034299; BC054852; uc009mbm.1	Ifi30	interferon gamma inducible protein 30	chr8	-	Coding	70762773	70766663
TC1200002154.mm.2	8.17	7.37	0.44	0.36	T	T	1.74	0.0148	0.2658	0.003	0.0907	T	NM_175367; ENSMUST00000052969; ENSMUST00000111609; ENSMUST00000164713; ENSMUST00000166008; ENSMUST00000166967; ENSMUST00000170077; ENSMUST00000170984; BC132531; BC138054; OTTMUST00000090995; OTTMUST00000090996; OTTMUST00000090997; OTTMUST00000091019; OTTMUST00000091020; OTTMUST00000091034; OTTMUST00000091035; uc007okt.2; uc007okw.1	Ston2	stonin 2	chr12	-	Multiple_Complex	91633009	91788387
TC1300002531.mm.2	6.9	6.1	0.42	0.38	T	T	1.74	3.6e-05	0.0139	5e-05	0.0048	T	NM_010870; ENSMUST00000049789; BC070433; OTTMUST00000071111; uc007rql.1; uc007rqm.1; uc011zdr.1	Naip5	NLR family, apoptosis inhibitory protein 5	chr13	-	Coding	100211739	100247336
TC1500000549.mm.2	17.11	16.31	0.46	0.58	T	T	1.74	0.0117	0.247	0.0064	0.1476	T	NM_001164036; NM_001164037; NM_001164038; NM_001164039; NM_001164040; NM_008529; ENSMUST00000051698; ENSMUST00000169343; BC002116; BC003926; BC005684; BC019113; BC040691; BC053523; BC080711; uc007wgh.2; uc007wgi.2; uc011zug.1; uc011zuh.1; uc011zui.1; uc011zuj.1	Ly6e	lymphocyte antigen 6 complex, locus E	chr15	+	Multiple_Complex	74955051	74959905
TC1600001742.mm.2	9.87	9.07	1.36	1.15	T	T	1.74	0.036	0.3684	0.0218	0.2871	T	NM_001159394; NM_001159395; NM_030612; ENSMUST00000036273; ENSMUST00000096026; ENSMUST00000114457; ENSMUST00000114458; ENSMUST00000139373; BC058188; OTTMUST00000047636; OTTMUST00000047637; OTTMUST00000047638; OTTMUST00000047639; uc007zlm.2; uc007zln.2; uc007zlo.2	Nfkbiz	nuclear factor of kappa light polypeptide gene enhancer in B cells inhibitor, zeta	chr16	-	Multiple_Complex	55811375	55838899
TC1800000160.mm.2	12.15	11.36	0.51	0.77	T	T	1.74	0.0105	0.2375	0.0134	0.225	T	NM_026301; ENSMUST00000050004; BC116883; BC116887; uc008eez.1; uc008efa.1	Rnf125	ring finger protein 125	chr18	+	Coding	20944625	20983848
TC1100002643.mm.2	11.9	11.1	1.3	1.3	T	T	1.74	0.0149	0.2661	0.0008	0.0353	T	NM_001045540; NM_011579; ENSMUST00000059930; ENSMUST00000068063; ENSMUST00000094476; ENSMUST00000129318; ENSMUST00000132745; ENSMUST00000146439; BC022776; BC034256; BC085259; BC093522; OTTMUST00000012294; OTTMUST00000012295; OTTMUST00000012296; uc007ipk.3; uc007ipm.3	Gm12185; Tgtp1	predicted gene 12185; T cell specific GTPase 1	chr11	-	Multiple_Complex	48904656	48994172
TC0100001498.mm.2	6.28	5.49	0.67	0.33	T	T	1.73	0.0031	0.1475	0.0009	0.0381	T	NM_007976; ENSMUST00000086040; OTTMUST00000088478; uc007dic.1	F5	coagulation factor V	chr1	+	Coding	164151838	164220277
TC0300000722.mm.2	9.9	9.11	0.3	0.71	T	T	1.73	0.0092	0.2288	0.0123	0.216	T	NM_020003; ENSMUST00000001454; ENSMUST00000131666; ENSMUST00000140039; ENSMUST00000152801; ENSMUST00000153716; ENSMUST00000154381; ENSMUST00000176425; ENSMUST00000176519; ENSMUST00000177005; BC021547; OTTMUST00000067146; OTTMUST00000067147; OTTMUST00000067148; OTTMUST00000067149; OTTMUST00000067150; OTTMUST00000067151; OTTMUST00000110151; OTTMUST00000110152; OTTMUST00000110153; uc008pup.1	Glmp	glycosylated lysosomal membrane protein	chr3	+	Multiple_Complex	88325023	88331313
TC0300000811.mm.2	8.39	7.61	1.23	0.7	T	T	1.73	0.0072	0.2117	0.0007	0.0334	T	NM_013650; ENSMUST00000069927; BC078629; uc008qdd.1	S100a8	S100 calcium binding protein A8 (calgranulin A)	chr3	+	Coding	90669071	90670034
TC0400001449.mm.2	6.71	5.92	0.95	0.52	T	T	1.73	0.0017	0.1099	0.0001	0.0088	T	NM_001252651; NM_007782; NR_045561; ENSMUST00000030673; ENSMUST00000106162; ENSMUST00000140426; ENSMUST00000153968; BC115865; BC116635; OTTMUST00000021097; OTTMUST00000021098; OTTMUST00000021099; uc008usd.3; uc008use.3; uc012dla.2	Csf3r	colony stimulating factor 3 receptor (granulocyte)	chr4	+	Multiple_Complex	126024550	126044975
TC0600001136.mm.2	8.16	7.37	0.53	0.35	T	T	1.73	0.0003	0.0462	2.67e-06	0.0006	T	NM_001113198; NM_001178049; NM_008601; ENSMUST00000043628; ENSMUST00000043637; ENSMUST00000101123; ENSMUST00000113339; ENSMUST00000139462; ENSMUST00000148233; BC108976; BC108977; OTTMUST00000056376; OTTMUST00000056377; OTTMUST00000056378; OTTMUST00000056380; OTTMUST00000056381; OTTMUST00000056382; uc009day.1; uc009daz.2; uc009dba.2; uc009dbb.1; uc009dbd.2; uc009dbe.2	Mitf	microphthalmia-associated transcription factor	chr6	+	Multiple_Complex	97807058	98021358
TC0600001787.mm.2	11.78	10.99	0.45	1.02	T	T	1.73	0.0087	0.2256	0.0076	0.1633	T	NM_010156; ENSMUST00000120087; OTTMUST00000073592; OTTMUST00000073604; uc009auy.3	Samd9l	sterile alpha motif domain containing 9-like	chr6	-	Coding	3372257	3399571
TC0700003998.mm.2	8.88	8.08	0.37	0.43	T	T	1.73	0.0087	0.2252	0.0012	0.0462	T	NR_030719; NR_030720; uc012frs.1	Gm8979; Gm8989	very large inducible GTPase 1 pseudogene	chr7	-	Multiple_Complex	106075731	106084046
TC0700004007.mm.2	8.88	8.08	0.37	0.43	T	T	1.73	0.0087	0.2252	0.0012	0.0462	T	uc012frt.1	Gm8989	very large inducible GTPase 1 pseudogene	chr7	-	Multiple_Complex	106322396	106330688
TC1100001111.mm.2	7.67	6.88	0.59	0.43	T	T	1.73	0.0028	0.1398	0.0001	0.0083	T	NM_010484; ENSMUST00000021195; ENSMUST00000108402; ENSMUST00000129572; ENSMUST00000137819; BC108978; BC108979; OTTMUST00000014089; OTTMUST00000014090; OTTMUST00000014091; OTTMUST00000014092; uc007kgf.2	Slc6a4	solute carrier family 6 (neurotransmitter transporter, serotonin), member 4	chr11	+	Multiple_Complex	76998597	77032343
TC1400001054.mm.2	15.17	14.37	0.77	0.54	T	T	1.73	0.0032	0.1503	4.17e-05	0.0042	T	NM_001247984; NM_008879; ENSMUST00000122840; ENSMUST00000124499; ENSMUST00000124608; ENSMUST00000125833; ENSMUST00000130510; ENSMUST00000131802; ENSMUST00000134114; ENSMUST00000143539; ENSMUST00000145303; ENSMUST00000148609; ENSMUST00000149883; BC022943; OTTMUST00000060380; OTTMUST00000060381; OTTMUST00000060382; OTTMUST00000060383; OTTMUST00000060384; OTTMUST00000060385; OTTMUST00000060386; OTTM…	Lcp1	lymphocyte cytosolic protein 1	chr14	+	Multiple_Complex	75131101	75230842
TC1400002869.mm.2	9.92	9.13	0.52	0.95	T	T	1.73	0.0164	0.2791	0.068	0.4672	T	NM_199015; ENSMUST00000095157; ENSMUST00000160425; ENSMUST00000161031; ENSMUST00000161754; BC030186; BC145673; OTTMUST00000088078; OTTMUST00000088079; OTTMUST00000088080; OTTMUST00000088081; uc007uef.2; uc007ueg.2; uc007ueh.2	Phf11d; Phf11c	PHD finger protein 11D; PHD finger protein 11C	chr14	-	Multiple_Complex	59347407	59365490
TC1700000060.mm.2	11.3	10.5	0.51	0.61	T	T	1.73	0.0153	0.2692	0.0606	0.4471	T	NM_009342; ENSMUST00000179569; BC043018; BC089472; uc008agq.1	Dynlt1b	dynein light chain Tctex-type 1B	chr17	+	Multiple_Complex	6430112	6436296
TC1300002339.mm.2	5.89	5.1	0.71	0.53	T	T	1.73	0.0574	0.432	0.0941	0.5269	T	NM_001131068; NM_001131069; NM_178916; ENSMUST00000050997; ENSMUST00000167271; ENSMUST00000179078; BC030381; uc007rgd.1; uc007rge.2; uc011zcb.1	Rfesd	Rieske (Fe-S) domain containing	chr13	-	Coding	76001535	76018712
TC0200001158.mm.2	10.6	9.82	0.54	0.33	T	T	1.72	0.0005	0.063	3.56e-05	0.0038	T	NM_010576; ENSMUST00000099972; ENSMUST00000126312; ENSMUST00000135919; ENSMUST00000141094; ENSMUST00000155105; BC068313; OTTMUST00000032190; OTTMUST00000032191; OTTMUST00000032192; OTTMUST00000032193; OTTMUST00000032194; uc008kgp.1; uc008kgq.1; uc008kgr.1	Itga4	integrin alpha 4	chr2	+	Multiple_Complex	79255426	79333123
TC0200005516.mm.2	8.89	8.11	0.32	0.33	T	T	1.72	0.0009	0.0811	0.0006	0.0282	T	NM_145538; ENSMUST00000006587; ENSMUST00000125874; ENSMUST00000142148; ENSMUST00000148262; BC002270; OTTMUST00000002235; OTTMUST00000039143; OTTMUST00000039144; OTTMUST00000039145; uc008oad.1; uc008oae.1	Tmem189	transmembrane protein 189	chr2	-	Multiple_Complex	167642608	167689822
TC0400002603.mm.2	9.48	8.69	0.33	0.14	T	T	1.72	7.41e-06	0.0059	2.48e-09	4.23e-06	T	NM_001164804; NM_178893; ENSMUST00000030021; ENSMUST00000107756; ENSMUST00000107757; ENSMUST00000127304; ENSMUST00000129121; ENSMUST00000135062; ENSMUST00000139179; BC138731; BC138732; OTTMUST00000015988; OTTMUST00000015989; OTTMUST00000015990; OTTMUST00000015991; OTTMUST00000015992; OTTMUST00000015993; uc008sua.2; uc008sub.2; uc008suc.1; uc008sud.2; uc008sue.2	Coro2a	coronin, actin binding protein 2A	chr4	-	Multiple_Complex	46536937	46602202
TC0800003178.mm.2	12.74	11.96	0.76	1	T	T	1.72	0.0482	0.4053	0.2546	0.7262	T	NM_053207; ENSMUST00000034469; BC006903; uc012gna.1	Egln1	egl-9 family hypoxia-inducible factor 1	chr8	-	Multiple_Complex	124908586	124949254
TC1600000699.mm.2	5.93	5.15	0.9	0.37	T	T	1.72	0.0035	0.1574	0.0008	0.0358	T	NM_181596; ENSMUST00000065666; BC117106; uc007zjw.2; uc007zjx.2	Retnlg	resistin like gamma	chr16	+	Coding	48872608	48874498
TC1700000269.mm.2	6.95	6.17	0.36	0.35	T	T	1.72	0.008	0.218	0.0347	0.3578	T	NM_172486; ENSMUST00000056107; ENSMUST00000162659; BC057947; OTTMUST00000088196; OTTMUST00000088197; uc008aqs.1; uc008aqt.1	Zfp677	zinc finger protein 677	chr17	+	Coding	21383748	21399265
TC0700004633.mm.2	7.33	6.55	0.64	0.41	T	T	1.72	0.005	0.1823	0.0008	0.0353	T	ENSMUST00000094911; ENSMUST00000108619; ENSMUST00000108620; ENSMUST00000153846; XM_001475879.3; XM_003084682.2; XM_003084683.2; XM_003084684.2	Gm15448	predicted gene 15448 [Source:MGI Symbol;Acc:MGI:3705216]; predicted gene 15448	chr7	-	Coding	3816781	3825687
TC1600000441.mm.2	6.22	5.43	0.39	0.48	T	T	1.72	0.0001	0.0263	0.0005	0.0267	T	XM_003085105.1	Gm20056	PREDICTED: predicted gene, 20056 (Gm20056), partial mRNA.	chr16	+	Coding	32408524	32409057
TC1600000664.mm.2	6.78	6	0.75	0.99	T	T	1.72	0.0785	0.4779	0.0539	0.4261	T	NM_207244; ENSMUST00000114626; ENSMUST00000176321; ENSMUST00000176819; BC131946; BC131972; OTTMUST00000035559; OTTMUST00000110528; uc007zht.1; uc007zhu.1	Cd200r4	CD200 receptor 4	chr16	+	Coding	44811733	44839150
TC0100000684.mm.2	9.08	8.31	0.44	0.63	T	T	1.71	0.0008	0.0806	0.0001	0.0097	T	NM_021342; ENSMUST00000057262; BC032920; uc007bqq.1	Kcne4	potassium voltage-gated channel, Isk-related subfamily, gene 4	chr1	+	Coding	78816921	78820028
TC0300001444.mm.2	7.81	7.03	1.44	1.37	T	T	1.71	0.0077	0.2162	3.97e-05	0.004	T	NM_010259; NM_153564; ENSMUST00000029936; ENSMUST00000090127; BC058555; BC108990; OTTMUST00000089923; uc008rop.1; uc008roq.1; uc008ror.1; uc008rox.1; uc012cyv.1	Gbp2b; Gbp5	guanylate binding protein 2b; guanylate binding protein 5	chr3	+	Coding	142496900	142619179
TC0700003570.mm.2	9.33	8.55	1.04	0.67	T	T	1.71	0.028	0.3432	0.1256	0.5826	T	NM_008486; ENSMUST00000049004; ENSMUST00000107392; ENSMUST00000149164; BC005431; BC017011; BC040792; OTTMUST00000053999; OTTMUST00000054000; uc009hzd.1; uc009hze.1	Anpep	alanyl (membrane) aminopeptidase	chr7	-	Multiple_Complex	79821803	79848210
TC0800000983.mm.2	7.92	7.14	0.98	0.45	T	T	1.71	0.0024	0.13	0.0011	0.0451	T	NM_010764; ENSMUST00000034121; BC005430; uc009mpk.1	Man2b1	mannosidase 2, alpha B1	chr8	+	Coding	85083269	85098739
TC0900002480.mm.2	11.92	11.15	0.55	0.76	T	T	1.71	0.0363	0.3695	0.1117	0.5614	T	NM_016769; ENSMUST00000034973; ENSMUST00000133108; ENSMUST00000137065; ENSMUST00000137713; ENSMUST00000154323; BC066850; OTTMUST00000050960; OTTMUST00000050961; OTTMUST00000050962; OTTMUST00000050963; OTTMUST00000050964; uc009qbi.1	Smad3	SMAD family member 3	chr9	-	Multiple_Complex	63646767	63758111
TC0900003331.mm.2	12.59	11.81	0.97	0.73	T	T	1.71	0.0102	0.2345	0.0004	0.0198	T	NM_007534; ENSMUST00000068569; BC028762; BC100462; BC116241; OTTMUST00000079195; uc009qzj.2	Bcl2a1b; Bcl2a1a	B cell leukemia/lymphoma 2 related protein A1b; B cell leukemia/lymphoma 2 related protein A1a	chr9	+	Coding	89199209	89207838
TC1100001221.mm.2	9.41	8.64	0.78	0.57	T	T	1.71	0.0255	0.3326	9.52e-06	0.0015	T	NM_011330; ENSMUST00000000342; BC027521; OTTMUST00000001670; uc007kmr.2	Ccl11	chemokine (C-C motif) ligand 11	chr11	+	Coding	82057823	82062955
TC1600002148.mm.2	7.86	7.08	0.33	0.37	T	T	1.71	0.0146	0.2633	0.0062	0.1448	T	NM_010846; NR_003520; BC011113; OTTMUST00000040247; OTTMUST00000040248; OTTMUST00000040249; OTTMUST00000040250; uc008adf.1; uc008adg.1; uc008adh.1; uc008adi.1; uc012aiz.1; uc012aja.1	Mx1	MX dynamin-like GTPase 1	chr16	-	Multiple_Complex	97447035	97462907
TC1900000897.mm.2	15.06	14.29	0.49	0.6	T	T	1.71	0.0239	0.3233	0.021	0.2834	T	NM_181796; ENSMUST00000042700; BC064781; BC094623; uc008fyg.1	Gstp2	glutathione S-transferase, pi 2	chr19	-	Coding	4040285	4042221
TC1900001419.mm.2	13.17	12.4	0.74	0.24	T	T	1.71	0.0027	0.1358	0.0035	0.0999	T	NM_001111100; NM_021460; ENSMUST00000049572; ENSMUST00000178114; BC058564; uc008hgm.2; uc012bkt.1	Lipa	lysosomal acid lipase A	chr19	-	Coding	34492316	34527474
TC0200005030.mm.2	12.44	11.67	0.76	0.71	T	T	1.71	0.0868	0.4948	0.0263	0.3156	T	NM_009373; ENSMUST00000103122; ENSMUST00000140923; ENSMUST00000152690; ENSMUST00000174718; BC016492; OTTMUST00000037773; OTTMUST00000037774; OTTMUST00000037775; OTTMUST00000095301; uc008npr.1; uc008npt.1	Tgm2	transglutaminase 2, C polypeptide	chr2	-	Multiple_Complex	158116402	158146436
TC1900000217.mm.2	11.5	10.73	0.57	0.93	T	T	1.71	0.0854	0.4916	0.113	0.5635	T	NM_029499; ENSMUST00000072729; ENSMUST00000119366; ENSMUST00000153546; BC027496; OTTMUST00000070039; OTTMUST00000070043; OTTMUST00000070044; uc008gsc.2; uc012biw.1	Ms4a4c	membrane-spanning 4-domains, subfamily A, member 4C	chr19	+	Coding	11404770	11427246
TC0400001599.mm.2	6.68	5.92	0.76	0.25	T	T	1.7	0.001	0.0856	0.0003	0.0156	T	NM_010208; ENSMUST00000030693; ENSMUST00000124451; ENSMUST00000138179; ENSMUST00000171223; BC057863; OTTMUST00000023486; OTTMUST00000023487; OTTMUST00000023488; uc012dmj.1	Fgr	Gardner-Rasheed feline sarcoma viral (Fgr) oncogene homolog	chr4	+	Multiple_Complex	132974095	133001910
TC0500000843.mm.2	9.65	8.88	1.05	0.6	T	T	1.7	0.011	0.2408	0.0026	0.0837	T	NM_019932; ENSMUST00000031320; BC061111; uc008ybi.2	Pf4	platelet factor 4	chr5	+	Coding	90772435	90773383
TC0600000193.mm.2	6.32	5.55	0.49	0.68	T	T	1.7	0.0143	0.2628	0.0023	0.075	T	NM_001081306; ENSMUST00000090568; BC151071; BC157965; uc009bba.1; uc009bbb.1; uc012eim.1	Ptprz1	protein tyrosine phosphatase, receptor type Z, polypeptide 1	chr6	+	Coding	22875502	23052916
TC0900001142.mm.2	12.13	11.37	0.91	0.83	T	T	1.7	0.0046	0.1767	0.0001	0.0087	T	NM_009742; ENSMUST00000098485; uc009qzh.1	Bcl2a1a	B cell leukemia/lymphoma 2 related protein A1a	chr9	+	Coding	88956920	88962416
TC1400001031.mm.2	8.78	8.01	0.49	0.64	T	T	1.7	0.0015	0.1067	0.0021	0.0713	T	NM_001170694; NM_134083; NR_033185; ENSMUST00000022702; ENSMUST00000110952; ENSMUST00000163339; ENSMUST00000163533; ENSMUST00000163546; ENSMUST00000163650; ENSMUST00000163797; ENSMUST00000164298; ENSMUST00000164822; ENSMUST00000165334; ENSMUST00000165429; ENSMUST00000165567; ENSMUST00000165646; ENSMUST00000165727; ENSMUST00000166875; ENSMUST00000167021; ENSMUST00000167401; ENSMUST00000169479; ENS…	Rcbtb2	regulator of chromosome condensation (RCC1) and BTB (POZ) domain containing protein 2	chr14	+	Multiple_Complex	73123037	73207843
TC0Y00000551.mm.2	10.09	9.33	1.83	0.97	T	T	1.7	0.3893	0.7734	0.2713	0.7388	T	ENSMUST00000177893	Gm21860	predicted gene, 21860 [Source:MGI Symbol;Acc:MGI:5434024]	chrY	-	Coding	90754513	90754821
TC0Y00000552.mm.2	10.09	9.33	1.83	0.97	T	T	1.7	0.3893	0.7734	0.2713	0.7388	T	ENSMUST00000179623	Gm21748	predicted gene, 21748 [Source:MGI Symbol;Acc:MGI:5433912]	chrY	-	Coding	90838869	90839177
TC0100000440.mm.2	12.96	12.2	0.45	0.4	T	T	1.69	0.0014	0.1036	0.0014	0.0545	T	NM_001080126; NM_001277926; NM_009812; ENSMUST00000027189; ENSMUST00000165549; BC006737; BC049955; uc007bcs.1; uc007bct.1	Casp8	caspase 8	chr1	+	Coding	58795374	58847503
TC0200002399.mm.2	8.8	8.04	0.47	0.33	T	T	1.69	0.0129	0.2541	0.0009	0.0393	T	NM_172118; ENSMUST00000088552; ENSMUST00000131622; ENSMUST00000132985; ENSMUST00000145299; BC049974; BC055439; OTTMUST00000038239; OTTMUST00000038240; OTTMUST00000038241; OTTMUST00000038242; uc008nnw.2	Myl9	myosin, light polypeptide 9, regulatory	chr2	+	Multiple_Complex	156775420	156781658
TC0500001597.mm.2	8.39	7.64	0.36	0.37	T	T	1.69	0.0088	0.2262	8.42e-05	0.0066	T	NM_001039103; NM_133914; NR_106002; ENSMUST00000042135; ENSMUST00000100570; ENSMUST00000122887; ENSMUST00000125048; ENSMUST00000125247; ENSMUST00000130598; ENSMUST00000131353; ENSMUST00000134509; ENSMUST00000135344; ENSMUST00000140972; ENSMUST00000145294; ENSMUST00000152723; BC057460; OTTMUST00000062544; OTTMUST00000062545; OTTMUST00000062546; OTTMUST00000062547; OTTMUST00000062548; OTTMUST000000…	Rasa4; Mir7035	RAS p21 protein activator 4; microRNA 7035	chr5	+	Multiple_Complex	136083916	136111861
TC0500002755.mm.2	6.54	5.79	3.1	1.04	T	T	1.69	0.0274	0.3411	0.0007	0.0335	T	NM_008599; ENSMUST00000113093; BC003343; uc008ycv.2	Cxcl9	chemokine (C-X-C motif) ligand 9	chr5	-	Coding	92321331	92328079
TC0500003464.mm.2	6.08	5.32	0.53	0.36	T	T	1.69	0.0035	0.1575	0.0001	0.0081	T	NM_133209; ENSMUST00000110978; BC145880; BC145906; BC172053; uc009aec.2; uc012efd.1	Pilrb1	paired immunoglobin-like type 2 receptor beta 1	chr5	-	Coding	137852147	137858049
TC0700000458.mm.2	12.37	11.62	0.44	0.67	T	T	1.69	0.0068	0.2117	0.0064	0.1477	T	NM_144923; ENSMUST00000037399; ENSMUST00000108357; ENSMUST00000108358; ENSMUST00000133750; ENSMUST00000153644; BC006617; BC027279; OTTMUST00000056315; OTTMUST00000056316; OTTMUST00000056317; OTTMUST00000056318; OTTMUST00000056319; uc009fwd.1	Blvrb	biliverdin reductase B (flavin reductase (NADPH))	chr7	+	Multiple_Complex	27447978	27466144
TC0800002290.mm.2	8.96	8.2	0.51	0.48	T	T	1.69	0.031	0.3534	0.0349	0.3582	T	NM_007711; NM_173873; NM_173874; NM_173876; ENSMUST00000004430; ENSMUST00000056508; ENSMUST00000093490; ENSMUST00000110301; ENSMUST00000110302; ENSMUST00000129672; ENSMUST00000132234; ENSMUST00000145493; ENSMUST00000145741; ENSMUST00000147824; BC057133; OTTMUST00000053282; OTTMUST00000053283; OTTMUST00000053284; OTTMUST00000053285; OTTMUST00000053286; OTTMUST00000053287; OTTMUST00000053288; OTTMU…	Clcn3	chloride channel, voltage-sensitive 3	chr8	-	Multiple_Complex	60910389	60983311
TC0X00001083.mm.2	8.57	7.81	0.31	0.52	T	T	1.69	0.0449	0.3943	0.0102	0.1931	T	NM_172435; ENSMUST00000053375; ENSMUST00000118666; ENSMUST00000150494; BC053707; OTTMUST00000043867; OTTMUST00000043868; OTTMUST00000043869; uc009uby.1; uc009ubz.1; uc009uca.1; uc009ucb.1	P2ry10	purinergic receptor P2Y, G-protein coupled 10	chrX	+	Coding	107088492	107104974
TC1100003990.mm.2	8.51	7.75	0.4	0.82	T	T	1.69	0.0136	0.2568	0.0063	0.1457	T	NM_001029842; NM_134038; ENSMUST00000032206; ENSMUST00000070152; ENSMUST00000070872; ENSMUST00000129901; ENSMUST00000168740; BC017129; OTTMUST00000007027; OTTMUST00000007028; OTTMUST00000007029; OTTMUST00000089989; OTTMUST00000089990; uc007mcl.1; uc007mcm.1	Slc16a6	solute carrier family 16 (monocarboxylic acid transporters), member 6	chr11	-	Multiple_Complex	109450855	109473598
TC1800000610.mm.2	7.63	6.87	1.73	1.14	T	T	1.69	0.0134	0.2568	0.0013	0.0517	T	NM_001146275; NM_021792; ENSMUST00000032473; ENSMUST00000066912; BC004649; uc008fab.2; uc008fac.2; uc008fad.2	Iigp1	interferon inducible GTPase 1	chr18	+	Multiple_Complex	60376028	60392634
TC1900000896.mm.2	15.34	14.58	0.55	0.72	T	T	1.69	0.0387	0.3776	0.0165	0.2507	T	NM_013541; ENSMUST00000169613; BC002048; BC061109; uc008fyf.1	Gstp1	glutathione S-transferase, pi 1	chr19	-	Coding	4035407	4037921
TC0100001568.mm.2	8.19	7.43	0.6	0.52	T	T	1.69	0.0506	0.412	0.263	0.7331	T	NM_012009; ENSMUST00000179976; BC116698; BC117508; BC145540; BC171965; uc007dmc.1	Sh2d1b1	SH2 domain containing 1B1	chr1	+	Coding	170277318	170285662
TC0300001555.mm.2	8.88	8.13	0.46	1.04	T	T	1.69	0.0545	0.4242	0.1271	0.5843	T	NM_175176; ENSMUST00000051862; BC138236; BC145840; OTTMUST00000095549; OTTMUST00000095550; uc008rur.1	Erich3	glutamate rich 3	chr3	+	Coding	154664096	154757527
TC0600000448.mm.2	4.47	3.72	0.55	0.61	F	F	1.69	0.4689	0.8206	0.533	0.8719	F	NM_027832; ENSMUST00000031898; BC114422; OTTMUST00000066562; uc009bqj.1	Sval1	seminal vesicle antigen-like 1	chr6	+	Coding	41951628	41956098
TC0200004970.mm.2	9.6	8.85	0.39	0.46	T	T	1.68	0.0002	0.0295	4.62e-06	0.0008	T	NM_145537; ENSMUST00000040833; ENSMUST00000131350; ENSMUST00000139868; ENSMUST00000148571; BC008268; OTTMUST00000038572; OTTMUST00000038573; OTTMUST00000038574; OTTMUST00000038575; uc008nlg.2	Edem2	ER degradation enhancer, mannosidase alpha-like 2	chr2	-	Multiple_Complex	155701673	155729475
TC0500003253.mm.2	9.93	9.18	0.55	0.76	T	T	1.68	0.0448	0.3943	0.2295	0.7048	T	NM_013812; ENSMUST00000031341; ENSMUST00000111472; ENSMUST00000111473; ENSMUST00000111474; BC147052; BC147053; OTTMUST00000059921; OTTMUST00000059922; OTTMUST00000059923; OTTMUST00000059924; uc008zpo.1	Cdk2ap1	CDK2 (cyclin-dependent kinase 2)-associated protein 1	chr5	-	Coding	124345417	124354671
TC1400002100.mm.2	8.02	7.27	0.49	0.5	T	T	1.68	0.0151	0.2679	0.1069	0.5523	T	NM_026819; ENSMUST00000002403; ENSMUST00000128802; ENSMUST00000142043; ENSMUST00000155969; BC003930; OTTMUST00000068963; OTTMUST00000068964; OTTMUST00000068965; OTTMUST00000068966; uc007uan.2	Dhrs1	dehydrogenase/reductase (SDR family) member 1	chr14	-	Multiple_Complex	55739020	55745690
TC1600000179.mm.2	13.22	12.47	0.5	0.73	T	T	1.68	0.0025	0.1308	0.0017	0.0618	T	NM_008576; ENSMUST00000100167; ENSMUST00000130671; ENSMUST00000133454; ENSMUST00000134776; ENSMUST00000134960; ENSMUST00000144074; ENSMUST00000144676; ENSMUST00000146032; ENSMUST00000147759; ENSMUST00000154748; ENSMUST00000156089; BC090617; OTTMUST00000066858; OTTMUST00000066859; OTTMUST00000066860; OTTMUST00000066861; OTTMUST00000066862; OTTMUST00000066863; OTTMUST00000066864; OTTMUST00000066865…	Abcc1	ATP-binding cassette, sub-family C (CFTR/MRP), member 1	chr16	+	Multiple_Complex	14361558	14475737
TC1900001124.mm.2	8.72	7.97	0.74	0.52	T	T	1.68	0.0402	0.3824	0.0392	0.3763	T	NM_022430; ENSMUST00000025636; uc008gro.1; uc008grp.1	Ms4a8a	membrane-spanning 4-domains, subfamily A, member 8A	chr19	-	Coding	11067471	11081103
TC0700004011.mm.2	7.42	6.67	0.31	0.44	T	T	1.68	0.0192	0.2952	0.0446	0.3936	T	NM_001277179; NM_001277180; NM_001277181; NM_001277182; NM_001277183	Gm1966	predicted gene 1966	chr7	-	Multiple_Complex	106595549	106644645
TC0200004537.mm.2	6.88	6.14	0.98	0.51	T	T	1.67	0.0009	0.0841	0.0001	0.0094	T	NM_001080944; ENSMUST00000040128; ENSMUST00000040149; ENSMUST00000129187; ENSMUST00000134977; ENSMUST00000147517; OTTMUST00000037414; OTTMUST00000037415; OTTMUST00000037416; OTTMUST00000037417; OTTMUST00000037418; uc008mdm.2; uc008mdn.2; uc008mdo.2; uc008mdp.1	Atp8b4	ATPase, class I, type 8B, member 4	chr2	-	Multiple_Complex	126320973	126500674
TC0200005052.mm.2	6.24	5.5	0.8	0.19	T	T	1.67	0.0002	0.034	0.0023	0.0762	T	NM_010658; ENSMUST00000099126; BC016434; BC038256; OTTMUST00000002303; uc008nqw.2	Mafb	v-maf musculoaponeurotic fibrosarcoma oncogene family, protein B (avian)	chr2	-	Coding	160363677	160367065
TC0200005181.mm.2	9.94	9.2	0.55	0.68	T	T	1.67	0.0214	0.3089	0.0159	0.2461	T	NM_001033196; ENSMUST00000048988; ENSMUST00000067584; ENSMUST00000128676; ENSMUST00000135967; ENSMUST00000155281; OTTMUST00000002226; OTTMUST00000038718; OTTMUST00000038719; OTTMUST00000038841; OTTMUST00000038842; uc008nzd.1; uc008nze.1	Znfx1	zinc finger, NFX1-type containing 1	chr2	-	Multiple_Complex	167035793	167063015
TC0300001674.mm.2	5.9	5.16	0.48	0.25	T	T	1.67	0.0179	0.2857	0.1057	0.5497	T	NM_001002898; NM_001173460; ENSMUST00000091319; ENSMUST00000099201; uc008oqw.1; uc008oqy.2; uc008ora.1; uc029ujx.1; uc029ujy.1; uc029ujz.1; uc029uka.1	Sirpb1a; Sirpb1b	signal-regulatory protein beta 1A; signal-regulatory protein beta 1B	chr3	-	Coding	15371827	15575065
TC0500001405.mm.2	10.39	9.65	0.3	0.97	T	T	1.67	0.0176	0.2856	0.0639	0.457	T	NM_175423; ENSMUST00000051016; ENSMUST00000121652; ENSMUST00000152213; BC023149; OTTMUST00000066147; OTTMUST00000066151; uc008zmy.1	Orai1	ORAI calcium release-activated calcium modulator 1	chr5	+	Multiple_Complex	123015074	123030452
TC0500001674.mm.2	6.29	5.56	0.55	0.51	T	T	1.67	0.0185	0.2907	0.0393	0.3763	T	NM_177000; ENSMUST00000052176; ENSMUST00000163940; ENSMUST00000164078; BC100320; uc009ago.1; uc009agp.1; uc009agq.1	C130050O18Rik	RIKEN cDNA C130050O18 gene	chr5	+	Coding	139405280	139416092
TC0700002951.mm.2	5.74	5	0.79	0.44	T	T	1.67	0.033	0.358	0.0229	0.295	T	NM_031181; ENSMUST00000032667; BC023280; uc009gng.1	Siglece	sialic acid binding Ig-like lectin E	chr7	-	Coding	43651070	43660161
TC0700004413.mm.2	7.25	6.51	0.55	0.38	T	T	1.67	0.002	0.1181	0.0166	0.2514	T	NM_175268; NM_212473; ENSMUST00000065371; ENSMUST00000097998; ENSMUST00000097999; ENSMUST00000106165; ENSMUST00000106166; ENSMUST00000106168; ENSMUST00000106169; ENSMUST00000134946; ENSMUST00000140865; ENSMUST00000146460; ENSMUST00000148303; BC035523; OTTMUST00000055545; OTTMUST00000055546; OTTMUST00000055547; OTTMUST00000055548; OTTMUST00000055549; OTTMUST00000055550; OTTMUST00000055551; OTTMUST…	Fam53b	family with sequence similarity 53, member B	chr7	-	Multiple_Complex	132712082	132813886
TC1200001615.mm.2	8.7	7.96	0.55	0.92	T	T	1.67	0.0352	0.3663	0.0513	0.4174	T	NM_001024478; ENSMUST00000095774; BC138911; uc007nij.1; uc007nik.1	Cdhr3	cadherin-related family member 3	chr12	-	Coding	33033796	33092875
TC1600001605.mm.2	6.41	5.66	0.64	0.45	T	T	1.67	0.0067	0.2111	0.0035	0.0992	T	NM_007414; ENSMUST00000002923; BC003437; uc007zex.1	Adprh	ADP-ribosylarginine hydrolase	chr16	-	Multiple_Complex	38445399	38452696
TC1900000600.mm.2	12.42	11.68	0.73	1.02	T	T	1.67	0.0148	0.2658	0.0337	0.3539	T	NM_023418; ENSMUST00000011896; BC002241; BC005661; BC066844; BC083090; BC106139; uc008hml.1	Pgam1	phosphoglycerate mutase 1	chr19	+	Coding	41911871	41918665
TC0200004599.mm.2	12.88	12.14	3.34	3.28	T	T	1.67	0.4005	0.7794	0.4571	0.8427	T	NM_010554; ENSMUST00000028882; BC003727; OTTMUST00000036603; uc008mhr.1; uc008mhs.1	Il1a	interleukin 1 alpha	chr2	-	Coding	129299609	129309972
TC0400001091.mm.2	13.66	12.92	0.65	0.55	T	T	1.67	0.0871	0.4948	0.0586	0.4413	T	NM_080555; ENSMUST00000064139; BC005558; OTTMUST00000018472	Plpp3	phospholipid phosphatase 3	chr4	+	Multiple_Complex	105157347	105232767
TC0100003319.mm.2	13.68	12.95	0.54	0.24	T	T	1.66	0.0014	0.1043	0.0066	0.1505	T	NM_009230; ENSMUST00000051396; BC083092; uc007dcj.1; uc007dck.1	Soat1	sterol O-acyltransferase 1	chr1	-	Multiple_Complex	156428108	156474328
TC0500003487.mm.2	6.99	6.26	0.45	0.23	T	T	1.66	0.0008	0.0787	2.37e-05	0.0028	T	NM_172723; ENSMUST00000110865; ENSMUST00000123748; ENSMUST00000126762; ENSMUST00000151450; ENSMUST00000156815; OTTMUST00000062005; OTTMUST00000062037; OTTMUST00000062038; OTTMUST00000062039; OTTMUST00000062040; uc009agi.1; uc012efu.1	Adap1	ArfGAP with dual PH domains 1	chr5	-	Multiple_Complex	139271876	139325622
TC0700002828.mm.2	15.2	14.47	0.81	0.88	T	T	1.66	0.042	0.3855	0.0585	0.4412	T	NM_008155; ENSMUST00000038027; ENSMUST00000126901; ENSMUST00000135243; ENSMUST00000138773; BC086640; BC088995; BC157972; BC172124; OTTMUST00000019029; OTTMUST00000019030; OTTMUST00000019031; OTTMUST00000019032	Gpi1	glucose phosphate isomerase 1	chr7	-	Multiple_Complex	34201327	34230336
TC0900003307.mm.2	8.25	7.52	0.71	0.37	T	T	1.66	0.0017	0.1099	2.2e-05	0.0027	T	NM_139142; ENSMUST00000040960; ENSMUST00000170591; ENSMUST00000171647; BC118933; OTTMUST00000092800; OTTMUST00000092801; OTTMUST00000092802; uc009sgk.1	Slc6a20a	solute carrier family 6 (neurotransmitter transporter), member 20A	chr9	-	Coding	123636122	123678885
TC1300001155.mm.2	8.1	7.37	0.58	0.4	T	T	1.66	0.0258	0.3334	0.0988	0.5352	T	NM_008533; ENSMUST00000022124; ENSMUST00000167144; ENSMUST00000170878; ENSMUST00000171267; ENSMUST00000172138; OTTMUST00000090359; OTTMUST00000090360; OTTMUST00000090361; OTTMUST00000090362; OTTMUST00000090363; uc007rrx.1; uc007rry.1	Cd180	CD180 antigen	chr13	+	Coding	102693558	102739629
TC1300002481.mm.2	10.39	9.66	0.6	0.38	T	T	1.66	0.0033	0.1546	0.0012	0.0479	T	NM_010422; ENSMUST00000022169; uc007roc.2	Hexb	hexosaminidase B	chr13	-	Coding	97176331	97198357
TC1700001844.mm.2	7.74	7	0.37	0.2	T	T	1.66	0.0097	0.2301	0.0269	0.3199	T	NM_178785; ENSMUST00000063824; ENSMUST00000134723; ENSMUST00000135560; ENSMUST00000135618; ENSMUST00000135968; ENSMUST00000136375; ENSMUST00000137458; ENSMUST00000141714; ENSMUST00000142203; ENSMUST00000143808; BC132341; OTTMUST00000086048; OTTMUST00000086049; OTTMUST00000086050; OTTMUST00000086051; OTTMUST00000086052; OTTMUST00000086053; OTTMUST00000086054; OTTMUST00000086055; OTTMUST00000086056…	Rasal3	RAS protein activator like 3	chr17	-	Multiple_Complex	32390659	32403583
TC0500002840.mm.2	10.07	9.34	0.6	0.98	T	T	1.66	0.1764	0.6153	0.3195	0.7738	T	NM_139198; ENSMUST00000031264; ENSMUST00000097437; ENSMUST00000112910; ENSMUST00000144595; BC010789; OTTMUST00000064586; OTTMUST00000064587; OTTMUST00000064588; OTTMUST00000064589; uc008yht.1	Plac8	placenta-specific 8	chr5	-	Multiple_Complex	100553725	100572245
TC0700002635.mm.2	14.17	13.44	0.57	0.49	T	T	1.66	0.1783	0.6173	0.0164	0.2496	T	NM_001039185; NM_001039186; NM_001039187; NM_011926; ENSMUST00000098666; ENSMUST00000098668; ENSMUST00000098669; uc009fsu.1; uc009fsv.1; uc009fsw.1; uc009fsx.1; uc009fsy.1; uc009fsz.1; uc009fta.1; uc009ftb.1; uc012ffu.1	Ceacam1	carcinoembryonic antigen-related cell adhesion molecule 1	chr7	-	Coding	25461702	25489492
TC0200004245.mm.2	7.09	6.37	0.73	0.31	T	T	1.65	0.0391	0.3778	0.0193	0.2697	T	NM_177190; ENSMUST00000028597; ENSMUST00000111118; ENSMUST00000126310; ENSMUST00000129571; ENSMUST00000129792; ENSMUST00000132600; ENSMUST00000137428; BC116926; BC116932; OTTMUST00000035508; OTTMUST00000035509; OTTMUST00000035510; OTTMUST00000035511; OTTMUST00000035521; OTTMUST00000035522; OTTMUST00000035523; uc008lkb.1; uc008lkc.1	Tcp11l1	t-complex 11 like 1	chr2	-	Multiple_Complex	104657288	104712169
TC0300002506.mm.2	7.22	6.5	0.67	0.49	T	T	1.65	0.0013	0.0975	0.003	0.0909	T	NM_010186; ENSMUST00000029748; uc008qmq.1; uc008qmr.1	Fcgr1	Fc receptor, IgG, high affinity I	chr3	-	Coding	96282909	96293969
TC0400001733.mm.2	5.63	4.91	0.46	0.41	T	T	1.65	0.0041	0.1682	0.0001	0.0092	T	NM_011109; ENSMUST00000030528; ENSMUST00000105806; BC111806; OTTMUST00000023333; OTTMUST00000023334; uc008vlg.1; uc008vlh.1	Pla2g2d	phospholipase A2, group IID	chr4	+	Coding	138775735	138782143
TC0400002104.mm.2	6.65	5.92	0.53	0.44	T	T	1.65	0.002	0.1181	2.56e-05	0.003	T	NM_009400; NM_021985; ENSMUST00000040274; ENSMUST00000103173; ENSMUST00000122001; ENSMUST00000124339; ENSMUST00000125100; ENSMUST00000141260; OTTMUST00000025761; OTTMUST00000025762; OTTMUST00000025763; OTTMUST00000025764; OTTMUST00000071793; OTTMUST00000071794; uc008wfw.1; uc008wfx.1; uc008wfy.1	Tnfrsf18	tumor necrosis factor receptor superfamily, member 18	chr4	+	Multiple_Complex	156026164	156028895
TC1100000134.mm.2	9.46	8.74	0.53	0.38	T	T	1.65	0.0178	0.2856	0.0092	0.1832	T	NM_001025597; NM_009578; ENSMUST00000018798; ENSMUST00000048122; ENSMUST00000065433; ENSMUST00000076700; ENSMUST00000126058; ENSMUST00000141436; BC138789; OTTMUST00000011533; OTTMUST00000011534; OTTMUST00000011535; OTTMUST00000011536; OTTMUST00000011537; uc007ian.1; uc007iao.1; uc007iap.1; uc007iaq.1; uc011xrn.1	Ikzf1	IKAROS family zinc finger 1	chr11	+	Multiple_Complex	11685003	11772926
TC1100001661.mm.2	10.2	9.48	0.39	0.39	T	T	1.65	0.0091	0.2285	0.0002	0.0143	T	NM_144830; ENSMUST00000039581; ENSMUST00000100403; ENSMUST00000107194; ENSMUST00000128614; ENSMUST00000128659; ENSMUST00000143045; BC022145; BC033268; OTTMUST00000006008; OTTMUST00000006009; OTTMUST00000006010; OTTMUST00000006011; OTTMUST00000006012; OTTMUST00000006013; uc007lpl.1; uc007lpm.1; uc007lpn.1	Tmem106a	transmembrane protein 106A	chr11	+	Multiple_Complex	101582242	101591788
TC1200002440.mm.2	8.48	7.76	0.43	0.36	T	T	1.65	0.0008	0.0787	1.02e-05	0.0015	T	NM_019925; ENSMUST00000021729; BC120522; BC120524; uc007pfk.1	Gpr132	G protein-coupled receptor 132	chr12	-	Coding	112850876	112860916
TC1300000157.mm.2	9.07	8.35	1.14	0.85	T	T	1.65	0.0376	0.3734	0.0001	0.0079	T	NM_001281854; NM_012054; ENSMUST00000021757; BC150767	Aoah	acyloxyacyl hydrolase	chr13	+	Multiple_Complex	20794113	21024254
TC1100003326.mm.2	9.37	8.65	0.78	0.5	T	T	1.65	0.0014	0.1035	0.0007	0.0339	T	NM_001033711; NM_001077496; NM_010161; NM_146023; ENSMUST00000093983; ENSMUST00000103236; ENSMUST00000133148; ENSMUST00000146611; ENSMUST00000154415; ENSMUST00000170422; ENSMUST00000170799; ENSMUST00000179322; BC017548; BC038124; OTTMUST00000000580; OTTMUST00000000581; OTTMUST00000000582; OTTMUST00000000583; OTTMUST00000111851; uc007kko.1; uc007kkp.1; uc007kkq.1; uc007kkr.1	Evi2a; Evi2b; Gm21975	ecotropic viral integration site 2a; ecotropic viral integration site 2b; predicted gene 21975	chr11	-	Multiple_Complex	79513385	79530609
TC0100001495.mm.2	9.86	9.13	1.34	1.56	T	T	1.65	0.6563	0.8957	0.4132	0.8201	T	NM_011345; ENSMUST00000027874; BC119083; BC120795; uc007dhx.1	Sele	selectin, endothelial cell	chr1	+	Coding	164048234	164057677
TC0100000292.mm.2	6.33	5.62	0.42	0.3	T	T	1.64	4.33e-05	0.0148	0.0003	0.0179	T	NM_010555; ENSMUST00000027243; BC032962; uc007atu.2; uc011wjy.2	Il1r2	interleukin 1 receptor, type II	chr1	+	Coding	40084768	40125227
TC0200000376.mm.2	9.89	9.18	1.53	1.35	T	T	1.64	0.0176	0.2856	0.0156	0.2443	T	NM_153511; ENSMUST00000057567; BC116227; BC116228; OTTMUST00000028257; uc008ioo.2	Il1f9	interleukin 1 family, member 9	chr2	+	Coding	24186476	24193568
TC0400003680.mm.2	7.95	7.23	0.59	0.53	T	T	1.64	0.0255	0.3326	0.0031	0.0934	T	NM_133888; ENSMUST00000030709; BC009087; OTTMUST00000023147; uc008vbs.1	Smpdl3b	sphingomyelin phosphodiesterase, acid-like 3B	chr4	-	Coding	132732966	132757252
TC0600002013.mm.2	10.35	9.64	0.43	0.44	T	T	1.64	0.0221	0.3142	0.14	0.6031	T	NR_110469; NR_110470; NR_110471	Lncpint	long non-protein coding RNA, Trp53 induced transcript	chr6	-	Multiple_Complex	31092883	31218474
TC0X00002637.mm.2	6.02	5.31	0.59	0.5	T	T	1.64	0.0045	0.1759	0.0114	0.2077	T	NM_145630; ENSMUST00000045748; ENSMUST00000134502; ENSMUST00000154717; BC008126; OTTMUST00000043401; OTTMUST00000043402; OTTMUST00000043492; uc009tsx.1	Pdk3	pyruvate dehydrogenase kinase, isoenzyme 3	chrX	-	Multiple_Complex	93764607	93832201
TC1100003914.mm.2	10.31	9.6	0.43	0.55	T	T	1.64	0.0387	0.3776	0.1746	0.6459	T	NM_172397; ENSMUST00000045923; ENSMUST00000064545; ENSMUST00000106875; ENSMUST00000138094; BC068130; OTTMUST00000006676; OTTMUST00000006677; OTTMUST00000006678; OTTMUST00000006679; uc007lyd.1; uc007lye.1	Limd2	LIM domain containing 2	chr11	-	Multiple_Complex	106156256	106160860
TC1200002524.mm.2	10.15	9.44	1.95	1	T	T	1.64	0.0175	0.2856	0.0005	0.0241	T	NM_001033335; NM_001168294; NM_001168295; ENSMUST00000101080; ENSMUST00000121337; ENSMUST00000167049; BC139132; BC139133; OTTMUST00000068279; OTTMUST00000068280; uc007oww.2; uc007owx.2; uc007owy.2	Serpina3f	serine (or cysteine) peptidase inhibitor, clade A, member 3F	chr12	+	Coding	104214544	104221129
TC1400002162.mm.2	9.03	8.31	0.75	0.33	T	T	1.64	0.0105	0.2375	0.0117	0.2111	T	NM_001164327; ENSMUST00000166121; OTTMUST00000114390; uc011zml.1	Phf11b	PHD finger protein 11B	chr14	-	Coding	59320964	59341335
TC1500001197.mm.2	9.44	8.72	0.48	0.58	T	T	1.64	0.005	0.1829	0.0005	0.0237	T	NM_008372; ENSMUST00000003981; BC089571; uc007vfo.2; uc007vfp.2; uc011zrf.1; uc011zrg.1	Il7r	interleukin 7 receptor	chr15	-	Multiple_Complex	9506159	9529876
TC1600000500.mm.2	8.96	8.24	0.8	0.93	T	T	1.64	0.0191	0.2947	0.0205	0.2792	T	NM_030253; ENSMUST00000023622; ENSMUST00000114877; ENSMUST00000114878; ENSMUST00000122870; ENSMUST00000128878; ENSMUST00000153066; ENSMUST00000159160; BC003281; BC070466; OTTMUST00000057971; OTTMUST00000057972; OTTMUST00000057973; OTTMUST00000057974; OTTMUST00000057975; OTTMUST00000058394; OTTMUST00000088642; uc007zbx.1; uc007zby.2; uc012afc.2	Parp9	poly (ADP-ribose) polymerase family, member 9	chr16	+	Multiple_Complex	35938470	35972621
TC1700000685.mm.2	12.78	12.07	0.58	0.6	T	T	1.64	0.0011	0.0902	3.41e-05	0.0037	T	NR_051981; OTTMUST00000095865; OTTMUST00000095866	H2-Q5	histocompatibility 2, Q region locus 5	chr17	+	Multiple_Complex	35394099	35397805
TC0200000509.mm.2	11.36	10.65	0.56	0.85	T	T	1.64	0.0455	0.3968	0.0118	0.2119	T	NM_001177392; ENSMUST00000113809; ENSMUST00000113810; ENSMUST00000177379; uc012btg.1	Gm13547	predicted gene 13547	chr2	+	Multiple_Complex	29759312	29768998
TC1100002758.mm.2	11.76	11.05	1.37	1.87	T	T	1.64	0.2048	0.6426	0.585	0.8901	T	NM_009969; ENSMUST00000019060; BC116878; BC116880; OTTMUST00000012596; uc007ixm.1	Csf2	colony stimulating factor 2 (granulocyte-macrophage)	chr11	-	Coding	54247270	54249899
TC0300000750.mm.2	10.7	9.99	0.47	0.31	T	T	1.63	0.001	0.0852	7.87e-05	0.0064	T	NM_001077411; NM_008094; ENSMUST00000077367; ENSMUST00000167998; BC006663	Gba	glucosidase, beta, acid	chr3	+	Multiple_Complex	89202928	89208681
TC0400003888.mm.2	10.6	9.89	0.43	0.7	T	T	1.63	0.0237	0.3222	0.0602	0.4452	T	NM_001033150; ENSMUST00000030751; ENSMUST00000084203; ENSMUST00000136102; ENSMUST00000140223; ENSMUST00000141844; ENSMUST00000150229; OTTMUST00000024091; OTTMUST00000024092; OTTMUST00000024093; OTTMUST00000024094; OTTMUST00000024095; OTTMUST00000024096; uc008voz.1; uc008vpa.2; uc008vpb.1	Plekhm2	pleckstrin homology domain containing, family M (with RUN domain) member 2	chr4	-	Multiple_Complex	141625734	141664899
TC0700003862.mm.2	5.83	5.13	0.29	0.69	T	T	1.63	0.0119	0.2483	0.0072	0.1585	T	NM_001082552; NM_009277; ENSMUST00000033264; ENSMUST00000106913; BC010580	Trim21	tripartite motif-containing 21	chr7	-	Coding	102557920	102565482
TC0X00001084.mm.2	7.75	7.05	0.47	0.7	T	T	1.63	0.0073	0.2121	0.0017	0.0615	T	NM_001122595; NM_001122596; NM_175442; ENSMUST00000067249; ENSMUST00000125676; ENSMUST00000137107; ENSMUST00000147521; ENSMUST00000167673; ENSMUST00000180182; uc009ucc.2; uc012hnp.1; uc012hnq.1	A630033H20Rik	RIKEN cDNA A630033H20 gene	chrX	+	Coding	107148927	107173661
TC1400002836.mm.2	7.96	7.25	0.72	0.26	T	T	1.63	0.0019	0.1179	0.0012	0.0477	T	NM_010071; ENSMUST00000022698; ENSMUST00000164691; ENSMUST00000165654; ENSMUST00000168355; ENSMUST00000171864; BC004590; OTTMUST00000089615; OTTMUST00000089617; OTTMUST00000089618; OTTMUST00000089619; OTTMUST00000089620; uc007uoy.1	Dok2	docking protein 2	chr14	+	Multiple_Complex	70774304	70778495
TC1600001500.mm.2	7.69	6.99	0.8	0.35	T	T	1.63	0.0195	0.2961	0.0132	0.2228	T	NM_146069; ENSMUST00000099991; ENSMUST00000115163; ENSMUST00000115165; ENSMUST00000126869; ENSMUST00000127287; ENSMUST00000130410; ENSMUST00000136809; ENSMUST00000143682; ENSMUST00000144345; ENSMUST00000150250; BC027411; OTTMUST00000071718; OTTMUST00000071719; OTTMUST00000071720; OTTMUST00000071721; OTTMUST00000071812; OTTMUST00000071813; OTTMUST00000071814; OTTMUST00000071815; OTTMUST00000071816…	Nrros	negative regulator of reactive oxygen species	chr16	-	Multiple_Complex	32142785	32165594
TC1700002816.mm.2	7.92	7.22	1.07	0.71	T	T	1.63	0.0423	0.3859	0.0009	0.0385	T	NM_001142706; NM_008198; ENSMUST00000025229; ENSMUST00000128767; ENSMUST00000133127; ENSMUST00000141295; ENSMUST00000153400; ENSMUST00000154526; ENSMUST00000176203; ENSMUST00000176332; BC005451; OTTMUST00000085838; OTTMUST00000085839; OTTMUST00000085840; OTTMUST00000085841; OTTMUST00000085842; OTTMUST00000110532; uc008cdy.2; uc012aqq.1	Cfb	complement factor B	chr17	-	Coding	34856374	34862518
TC0400004058.mm.2	11.23	10.52	0.69	0.99	T	T	1.63	0.0863	0.4934	0.3255	0.7779	T	NM_173371; ENSMUST00000030830; ENSMUST00000084117; ENSMUST00000152907; ENSMUST00000153394; BC042677; OTTMUST00000023908; OTTMUST00000023909; OTTMUST00000023910; OTTMUST00000023911	H6pd	hexose-6-phosphate dehydrogenase (glucose 1-dehydrogenase)	chr4	-	Multiple_Complex	149976608	150009023
TC0500000640.mm.2	9.55	8.85	0.62	0.46	T	T	1.63	0.1988	0.6375	0.2733	0.7402	T	NM_011670; ENSMUST00000031131; ENSMUST00000176015; ENSMUST00000177194; BC039177; OTTMUST00000111175; OTTMUST00000111182; OTTMUST00000111183; uc008xpf.2; uc008xpg.1	Uchl1	ubiquitin carboxy-terminal hydrolase L1	chr5	+	Multiple_Complex	66676098	66687234
TC1600001092.mm.2	8.59	7.88	0.53	0.74	T	T	1.63	0.0634	0.4479	0.0655	0.4614	T	NM_013606; NR_003508; ENSMUST00000024112; BC007127; uc012ajb.1	Mx2	MX dynamin-like GTPase 2	chr16	+	Multiple_Complex	97536081	97560901
TC0100003549.mm.2	8.97	8.27	0.23	0.35	T	T	1.62	0.0001	0.0235	3.46e-05	0.0037	T	NM_001277968; NM_008534; NR_102726; ENSMUST00000004827; ENSMUST00000068878; ENSMUST00000111277; ENSMUST00000143463; ENSMUST00000146596; BC095921; OTTMUST00000041044; OTTMUST00000050707; OTTMUST00000050708; OTTMUST00000050709; OTTMUST00000050710	Ly9	lymphocyte antigen 9	chr1	-	Multiple_Complex	171588613	171607410
TC0200001227.mm.2	5.66	4.97	0.66	0.33	T	T	1.62	0.0031	0.1475	0.0012	0.0467	T	NM_008920; ENSMUST00000028467; BC109348; OTTMUST00000032528; uc008kjp.1	Prg2	proteoglycan 2, bone marrow	chr2	+	Coding	84980461	84983632
TC0200001927.mm.2	9.49	8.79	0.47	0.86	T	T	1.62	0.0188	0.2926	0.002	0.0686	T	NM_001284410; NM_009754; NM_207680; NM_207681; ENSMUST00000019281; ENSMUST00000089634; ENSMUST00000103210; ENSMUST00000103211; ENSMUST00000110341; ENSMUST00000129206; ENSMUST00000132201; ENSMUST00000146023; BC019556; OTTMUST00000036398; OTTMUST00000036399; OTTMUST00000036400; OTTMUST00000036401; OTTMUST00000036402; OTTMUST00000036403; OTTMUST00000036404; uc008mgh.1; uc008mgj.1; uc008mgk.1; uc008m…	Bcl2l11	BCL2-like 11 (apoptosis facilitator)	chr2	+	Multiple_Complex	128126038	128162547
TC0400000084.mm.2	10.17	9.48	0.41	0.22	T	T	1.62	0.0043	0.1723	3.26e-05	0.0036	T	NM_001199105; NM_021897; ENSMUST00000029865; ENSMUST00000132010; ENSMUST00000132346; ENSMUST00000132693; BC132124; BC138711; OTTMUST00000010206; OTTMUST00000010207; OTTMUST00000010208; OTTMUST00000010268; uc008ryz.1; uc008rza.1; uc008rzb.1	Trp53inp1	transformation related protein 53 inducible nuclear protein 1	chr4	+	Multiple_Complex	11156431	11174379
TC0700002786.mm.2	14.43	13.73	0.63	0.39	T	T	1.62	0.0097	0.2301	0.0189	0.268	T	NM_001111073; NM_001287213; NM_001287217; NM_008761; NR_106017; ENSMUST00000009831; ENSMUST00000159753; ENSMUST00000159924; ENSMUST00000160006; ENSMUST00000160689; ENSMUST00000161259; ENSMUST00000161684; ENSMUST00000161805; ENSMUST00000162087; ENSMUST00000162116; ENSMUST00000162250; ENSMUST00000162733; OTTMUST00000088059; OTTMUST00000088060; OTTMUST00000088061; OTTMUST00000088094; OTTMUST00000088…	Fxyd5; Mir7050	FXYD domain-containing ion transport regulator 5; microRNA 7050	chr7	-	Multiple_Complex	31032722	31042481
TC1000000349.mm.2	9.41	8.71	0.27	0.31	T	T	1.62	0.0021	0.1206	0.0063	0.1468	T	NM_001168304; NM_198164; ENSMUST00000044672; ENSMUST00000095743; BC137614; BC144782; uc007ewt.2; uc007ewu.2; uc007ewv.2; uc007eww.2; uc007ewx.2	Cdk19	cyclin-dependent kinase 19	chr10	+	Multiple_Complex	40339564	40483819
TC1400002098.mm.2	10.78	10.09	0.51	0.5	T	T	1.62	0.002	0.1181	0.0113	0.2071	T	NM_001161714; NM_001161715; NM_019984; ENSMUST00000002389; ENSMUST00000168729; ENSMUST00000178034; BC026422; uc007uag.2; uc007uah.2; uc011zln.1	Tgm1	transglutaminase 1, K polypeptide	chr14	-	Coding	55700009	55713492
TC1500000031.mm.2	13.01	12.32	0.48	0.46	T	T	1.62	0.0015	0.1048	0.007	0.1558	T	NM_001008702; NM_001037905; NM_001102400; NM_023118; ENSMUST00000078019; ENSMUST00000080880; ENSMUST00000110663; ENSMUST00000110664; ENSMUST00000159046; ENSMUST00000159490; ENSMUST00000159552; ENSMUST00000160134; ENSMUST00000161040; ENSMUST00000161558; ENSMUST00000161812; ENSMUST00000162094; ENSMUST00000162140; ENSMUST00000163082; BC006588; BC016887; OTTMUST00000083955; OTTMUST00000083956; OTTMUS…	Dab2	disabled 2, mitogen-responsive phosphoprotein	chr15	+	Multiple_Complex	6299788	6440712
TC1500001817.mm.2	7.26	6.57	1.71	0.32	T	T	1.62	0.0185	0.2907	0.0025	0.0805	T	NM_001143686; ENSMUST00000166623; ENSMUST00000180949; ENSMUST00000181154; ENSMUST00000181467; BC145883; OTTMUST00000112067; OTTMUST00000112068; OTTMUST00000112070; OTTMUST00000112071; uc011zvj.1	Apol11b	apolipoprotein L 11b	chr15	-	Coding	77633951	77643286
TC1500001963.mm.2	7.51	6.82	0.58	0.29	T	T	1.62	8.6e-05	0.021	0.0002	0.0113	T	NM_001271411; NM_001271412; NM_001271413; NM_001271414; NM_028728; ENSMUST00000023076; ENSMUST00000100377; ENSMUST00000109503; BC150488; OTTMUST00000035607; OTTMUST00000035610; OTTMUST00000035624	Nfam1	Nfat activating molecule with ITAM motif 1	chr15	-	Coding	82996736	83033397
TC1700000148.mm.2	15.19	14.5	0.9	0.85	T	T	1.62	0.0158	0.2742	0.0173	0.2564	T	NM_013671; ENSMUST00000007012; BC010548; uc008alv.1	Sod2	superoxide dismutase 2, mitochondrial	chr17	+	Multiple_Complex	13007839	13040380
TC1700000623.mm.2	9.56	8.86	0.71	0.48	T	T	1.62	0.027	0.3381	5.43e-05	0.005	T	NM_011530; ENSMUST00000025197; ENSMUST00000127543; ENSMUST00000131105; ENSMUST00000138491; ENSMUST00000145528; BC005578; BC051257; OTTMUST00000065379; OTTMUST00000065380; OTTMUST00000065381; OTTMUST00000065382; OTTMUST00000065383; uc008cbx.2	Tap2	transporter 2, ATP-binding cassette, sub-family B (MDR/TAP)	chr17	+	Multiple_Complex	34203527	34216321
TC1700000765.mm.2	8.42	7.73	0.63	0.51	T	T	1.62	0.001	0.0854	6.45e-05	0.0056	T	NM_013819; ENSMUST00000038580; BC031984; OTTMUST00000096441; uc008cmo.1	H2-M3	histocompatibility 2, M region locus 3	chr17	+	Coding	37270220	37274488
TC1900001541.mm.2	9.18	8.48	0.33	0.49	T	T	1.62	0.0016	0.1087	0.0002	0.0105	T	NM_010324; ENSMUST00000026196; ENSMUST00000124954; ENSMUST00000132504; ENSMUST00000133325; BC002057; OTTMUST00000057631; OTTMUST00000057632; OTTMUST00000057633; OTTMUST00000057634; uc008hoj.1; uc012bmb.1	Got1	glutamic-oxaloacetic transaminase 1, soluble	chr19	-	Multiple_Complex	43499752	43524605
TC0500000785.mm.2	8.59	7.89	0.28	0.59	T	T	1.62	0.0817	0.4828	0.0523	0.4209	T	NM_019992; ENSMUST00000031171; ENSMUST00000123393; ENSMUST00000132546; ENSMUST00000138076; ENSMUST00000151556; BC145550; BC145828; BC145830; OTTMUST00000054587; OTTMUST00000054588; OTTMUST00000054589; OTTMUST00000054590; OTTMUST00000054591; uc008xxf.1; uc008xxg.1; uc008xxh.1; uc012dxt.1	Stap1	signal transducing adaptor family member 1	chr5	+	Multiple_Complex	86071746	86103993
TC0100002690.mm.2	7.75	7.06	0.57	0.39	T	T	1.61	0.0159	0.2746	5.07e-05	0.0048	T	NM_001003948; ENSMUST00000168574; ENSMUST00000175948; ENSMUST00000175996; ENSMUST00000176559; ENSMUST00000176720; ENSMUST00000176822; ENSMUST00000177458; BC080290; OTTMUST00000104053; OTTMUST00000104054; OTTMUST00000104055; OTTMUST00000104056; OTTMUST00000104057; OTTMUST00000104058; OTTMUST00000104059; uc007bst.2; uc007bsv.2	Pid1	phosphotyrosine interaction domain containing 1	chr1	-	Multiple_Complex	84036293	84364180
TC0300001132.mm.2	7.89	7.2	0.41	0.36	T	T	1.61	0.0136	0.2568	0.0812	0.5013	T	NM_001004293; NM_001287093; NM_146137; ENSMUST00000050909; ENSMUST00000106656; ENSMUST00000106659; ENSMUST00000106661; ENSMUST00000155782; BC010598; OTTMUST00000016567; OTTMUST00000016569; OTTMUST00000016570	Amigo1	adhesion molecule with Ig like domain 1	chr3	+	Multiple_Complex	108186289	108192286
TC0800001903.mm.2	9.09	8.4	0.36	0.62	T	T	1.61	0.0041	0.1682	0.0001	0.0091	T	NM_031257; ENSMUST00000064883; ENSMUST00000098866; ENSMUST00000125466; ENSMUST00000128715; BC010215; OTTMUST00000053470; OTTMUST00000053471; OTTMUST00000053472; OTTMUST00000053473; uc009lfq.3; uc009lfr.3	Plekha2	pleckstrin homology domain-containing, family A (phosphoinositide binding specific) member 2	chr8	-	Coding	25039144	25102194
TC0800002431.mm.2	11.41	10.72	0.63	0.72	T	T	1.61	0.0309	0.3534	0.0677	0.4667	T	NM_198095; ENSMUST00000051672; BC027328; BC056638; BC087949; uc009mdr.1	Bst2	bone marrow stromal cell antigen 2	chr8	-	Coding	71534256	71537437
TC0900003004.mm.2	15.38	14.7	0.65	0.68	T	T	1.61	0.0101	0.234	0.0052	0.1284	T	NM_020559; ENSMUST00000074082; ENSMUST00000112524; ENSMUST00000123115; ENSMUST00000123601; ENSMUST00000133617; ENSMUST00000134053; ENSMUST00000141118; ENSMUST00000143125; BC022110; OTTMUST00000083802; OTTMUST00000083803; OTTMUST00000083804; OTTMUST00000083805; OTTMUST00000083806; OTTMUST00000083807; OTTMUST00000083808; OTTMUST00000083809; uc009rjj.2; uc012gzt.1	Alas1	aminolevulinic acid synthase 1	chr9	-	Multiple_Complex	106233455	106248126
TC1100001587.mm.2	9.49	8.8	0.43	0.54	T	T	1.61	0.0037	0.1628	0.0256	0.313	T	NM_001176528; NM_001177302; NM_001177303; NM_009024; ENSMUST00000068133; ENSMUST00000107473; ENSMUST00000107474; ENSMUST00000107475; ENSMUST00000139399; ENSMUST00000147985; ENSMUST00000164748; BC010216; OTTMUST00000014706; OTTMUST00000014707; OTTMUST00000014708; OTTMUST00000014709; OTTMUST00000014710; OTTMUST00000014711; uc007lhx.1; uc007lhy.1; uc007lhz.2; uc007lia.1; uc011yei.1	Rara	retinoic acid receptor, alpha	chr11	+	Multiple_Complex	98927818	98974942
TC1100003069.mm.2	6.36	5.67	0.38	0.36	T	T	1.61	0.0081	0.2182	0.0147	0.2361	T	NM_198862; ENSMUST00000056484; ENSMUST00000108634; ENSMUST00000139893; ENSMUST00000140477; OTTMUST00000013425; OTTMUST00000077459; OTTMUST00000077460; OTTMUST00000077461; uc007jrw.1; uc007jrx.1	Nlgn2	neuroligin 2	chr11	-	Multiple_Complex	69823122	69837784
TC1300000425.mm.2	8.65	7.96	0.71	0.58	T	T	1.61	0.0221	0.3144	0.0034	0.0987	T	NM_010745; ENSMUST00000021860; BC096414; uc007qcr.2	Ly86	lymphocyte antigen 86	chr13	+	Coding	37345345	37419036
TC1400000784.mm.2	14.33	13.64	0.39	0.44	T	T	1.61	0.0037	0.1636	0.0015	0.056	T	NM_011189; ENSMUST00000089619; ENSMUST00000172738; ENSMUST00000172941; ENSMUST00000173113; ENSMUST00000173388; ENSMUST00000173544; ENSMUST00000174148; ENSMUST00000174259; ENSMUST00000174419; ENSMUST00000174484; ENSMUST00000174563; ENSMUST00000174791; BC088981; OTTMUST00000097066; OTTMUST00000097067; OTTMUST00000097068; OTTMUST00000097069; OTTMUST00000097070; OTTMUST00000097071; OTTMUST00000097072…	Psme1	proteasome (prosome, macropain) activator subunit 1 (PA28 alpha)	chr14	+	Multiple_Complex	55578123	55581529
TC1800000105.mm.2	8.28	7.59	0.65	0.85	T	T	1.61	0.0069	0.2117	3.88e-05	0.004	T	NM_028341; ENSMUST00000025294; ENSMUST00000141060; ENSMUST00000143388; ENSMUST00000169401; BC020021; OTTMUST00000069821; OTTMUST00000069822; OTTMUST00000069839; OTTMUST00000090219; uc008eci.2; uc008ecj.2	Ttc39c	tetratricopeptide repeat domain 39C	chr18	+	Multiple_Complex	12599926	12737052
TC1800001665.mm.2	8.32	7.64	0.49	0.44	T	T	1.61	0.0005	0.0605	0.0044	0.1174	T	NM_001164109; NM_001164110; NM_001164111; NM_001164112; NM_016791; NM_198429; ENSMUST00000035800; ENSMUST00000078049; ENSMUST00000167977; ENSMUST00000170905; BC061509; uc008fte.2; uc008ftf.2; uc008ftg.2; uc012bfk.1; uc012bfl.1; uc012bfm.1	Nfatc1	nuclear factor of activated T cells, cytoplasmic, calcineurin dependent 1	chr18	-	Multiple_Complex	80606205	80713071
TC1000000924.mm.2	7.12	6.43	0.37	0.43	T	T	1.61	0.0205	0.3026	0.1084	0.5546	T	ENSMUST00000165906; XR_035281.3	Gm4924	predicted gene 4924 [Source:MGI Symbol;Acc:MGI:3643133]; predicted gene 4924	chr10	+	Multiple_Complex	82354255	82404033
TC1900000224.mm.2	7.29	6.6	0.5	1.05	T	T	1.61	0.6692	0.8999	0.9115	0.9826	T	NM_001164202; ENSMUST00000079855; uc012bix.1	Gm8369	predicted gene 8369	chr19	+	Coding	11492038	11512577
TC0200003308.mm.2	10.08	9.4	0.74	0.75	T	T	1.61	0.0996	0.5166	0.3831	0.8112	T	NM_130860; NR_037217; NR_039536; ENSMUST00000009699; ENSMUST00000120105; ENSMUST00000123170; ENSMUST00000125058; ENSMUST00000128265; ENSMUST00000130399; ENSMUST00000144210; ENSMUST00000154131; ENSMUST00000155205; BC003901; OTTMUST00000029807; OTTMUST00000029808; OTTMUST00000029809; OTTMUST00000029810; OTTMUST00000029811; OTTMUST00000029813; OTTMUST00000029814; OTTMUST00000029815; OTTMUST000000759…	Cdk9; Mir2861; Mir3960	cyclin-dependent kinase 9 (CDC2-related kinase); microRNA 2861; microRNA 3960	chr2	-	Multiple_Complex	32705782	32713076
TC0300002051.mm.2	8.14	7.45	0.47	0.47	T	T	1.61	0.1184	0.5425	0.0008	0.0361	T	NM_001008497; NM_001287119; NM_001287120; NM_001287121; NM_001287122; NM_001287123; NM_001287124; NM_133200; NR_045641; ENSMUST00000065220; ENSMUST00000091112; BC028995; BC058558; uc008pio.2	P2ry14; F630111L10Rik	purinergic receptor P2Y, G-protein coupled, 14; RIKEN cDNA F630111L10 gene	chr3	-	Multiple_Complex	59114623	59153628
TC0500002169.mm.2	12.61	11.92	0.4	0.41	T	T	1.61	0.0641	0.4491	0.0519	0.4196	T	NM_016703; ENSMUST00000074840; BC017527; OTTMUST00000053415; OTTMUST00000053416; OTTMUST00000053417; OTTMUST00000053418; OTTMUST00000053419; OTTMUST00000053420; OTTMUST00000053421; OTTMUST00000053422; OTTMUST00000053423; OTTMUST00000053424; OTTMUST00000053425; OTTMUST00000053426	Preb	prolactin regulatory element binding	chr5	-	Multiple_Complex	30950853	30960361
TC1000002586.mm.2	11.62	10.93	0.71	0.93	T	T	1.61	0.1373	0.5698	0.1448	0.6103	T	NM_145220; ENSMUST00000020500; ENSMUST00000127788; ENSMUST00000130285; ENSMUST00000133719; ENSMUST00000141048; ENSMUST00000146876; ENSMUST00000147118; ENSMUST00000147582; ENSMUST00000148096; ENSMUST00000150351; ENSMUST00000150685; ENSMUST00000176294; ENSMUST00000176675; ENSMUST00000177187; BC048906; OTTMUST00000068884; OTTMUST00000069007; OTTMUST00000069201; OTTMUST00000069202; OTTMUST00000069203…	Appl2	adaptor protein, phosphotyrosine interaction, PH domain and leucine zipper containing 2	chr10	-	Multiple_Complex	83600033	83648738
TC1600002167.mm.2	6.47	5.78	0.4	0.51	T	T	1.61	0.1135	0.5359	0.4035	0.8178	T	NM_029738; ENSMUST00000040881; ENSMUST00000124849; ENSMUST00000137745; ENSMUST00000139294; ENSMUST00000145150; BC024910; OTTMUST00000056702; OTTMUST00000056703; OTTMUST00000056704; OTTMUST00000056705; OTTMUST00000056706; uc007xza.1; uc007xzb.1; uc012aao.1	Cluap1	clusterin associated protein 1	chr16	+	Multiple_Complex	3908801	3941147
TC0100001604.mm.2	8.56	7.88	0.36	0.58	T	T	1.6	0.0295	0.3484	0.0137	0.2278	T	NM_030710; ENSMUST00000171330; BC030031; uc007dpg.1; uc007dph.1; uc011wwh.1	Slamf6	SLAM family member 6	chr1	+	Coding	171917537	171953167
TC0200000501.mm.2	8.12	7.44	0.2	0.46	T	T	1.6	0.0134	0.2568	0.0537	0.4255	T	NM_198033; ENSMUST00000061578; ENSMUST00000129544; ENSMUST00000135992; ENSMUST00000145422; ENSMUST00000154910; OTTMUST00000027763; OTTMUST00000027768; OTTMUST00000027769; OTTMUST00000027770; OTTMUST00000027771; uc008izl.1; uc008izm.1; uc008izn.1	Setx	senataxin	chr2	+	Multiple_Complex	29122735	29182471
TC0600002114.mm.2	9.96	9.29	0.53	0.77	T	T	1.6	0.0253	0.3308	0.0611	0.448	T	NM_172893; ENSMUST00000038398; ENSMUST00000129916; BC120733; BC137645; OTTMUST00000056172; OTTMUST00000056173; uc009blg.2	Parp12	poly (ADP-ribose) polymerase family, member 12	chr6	-	Multiple_Complex	39086410	39118349
TC0600002229.mm.2	7.36	6.68	0.3	0.44	T	T	1.6	0.0074	0.2126	0.0138	0.2287	T	NM_031247; ENSMUST00000038811; BC094914; uc009bvt.1	Gimap3	GTPase, IMAP family member 3	chr6	-	Multiple_Complex	48764464	48770851
TC0700002632.mm.2	7.59	6.91	0.41	0.33	T	T	1.6	0.0041	0.1682	0.0215	0.2862	T	NM_001039507; NM_010719; ENSMUST00000003207; ENSMUST00000054301; ENSMUST00000105177; ENSMUST00000149349; BC021642; OTTMUST00000086441; OTTMUST00000086442; OTTMUST00000086443; uc009fsp.1; uc009fsr.1; uc009fss.1	Lipe	lipase, hormone sensitive	chr7	-	Coding	25379527	25398710
TC0700004565.mm.2	16.33	15.66	0.61	0.48	T	T	1.6	0.003	0.147	0.0002	0.0139	T	NM_009983; NM_177265; ENSMUST00000059223; ENSMUST00000066401; ENSMUST00000084412; ENSMUST00000105988; ENSMUST00000123543; ENSMUST00000131791; ENSMUST00000133843; ENSMUST00000140032; ENSMUST00000151120; ENSMUST00000153679; BC049666; BC054758; BC057931; OTTMUST00000045191; OTTMUST00000045192; OTTMUST00000045193; OTTMUST00000045194; OTTMUST00000045195; OTTMUST00000045196; OTTMUST00000045257; OTTMUST…	Ctsd; Ifitm10	cathepsin D; interferon induced transmembrane protein 10	chr7	-	Multiple_Complex	142325837	142388038
TC0900003344.mm.2	12.88	12.21	0.77	0.51	T	T	1.6	0.0009	0.0839	0.002	0.069	T	NM_133977; ENSMUST00000035158; ENSMUST00000112503; ENSMUST00000112645; ENSMUST00000126359; ENSMUST00000164377; ENSMUST00000165296; ENSMUST00000168142; ENSMUST00000170904; BC012313; BC022986; BC092046; OTTMUST00000060811; OTTMUST00000060812; OTTMUST00000060813; OTTMUST00000090280; OTTMUST00000090281; OTTMUST00000090287; OTTMUST00000090289; OTTMUST00000090290; uc009rgj.1	Trf	transferrin	chr9	-	Multiple_Complex	103204001	103230444
TC1200001272.mm.2	7.92	7.25	1.42	0.29	T	T	1.6	0.0198	0.2995	0.0068	0.1539	T	NM_178911; ENSMUST00000063888; BC058565; uc007pfc.1; uc007pfd.1	Pld4	phospholipase D family, member 4	chr12	+	Coding	112760655	112768988
TC1300000912.mm.2	11.51	10.83	0.23	0.84	T	T	1.6	0.0241	0.325	0.1478	0.6148	T	NM_138953; ENSMUST00000001583; BC151188; uc007rfu.1; uc007rfv.1; uc007rfw.1	Ell2	elongation factor RNA polymerase II 2	chr13	+	Coding	75707484	75772361
TC1600001460.mm.2	5.82	5.14	0.38	0.53	T	T	1.6	0.022	0.3132	4.44e-05	0.0044	T	NM_008148; ENSMUST00000061190	Gp5	glycoprotein 5 (platelet)	chr16	-	Coding	30307685	30310781
TC1700002788.mm.2	14.25	13.58	0.42	0.66	T	T	1.6	0.0011	0.0883	8.79e-05	0.0068	T	NM_023124; NM_207648; OTTMUST00000095868; uc008chr.1	H2-Q8; H2-Q6	histocompatibility 2, Q region locus 8; histocompatibility 2, Q region locus 6	chr17	+	Coding	35424847	35430055
TC1800000672.mm.2	9.05	8.37	1.12	0.77	T	T	1.6	0.0132	0.2564	9.3e-05	0.0071	T	NM_172833; ENSMUST00000049248; BC110487; BC110488; OTTMUST00000035418; uc008fex.1; uc008fey.1; uc008fez.1; uc008ffa.1; uc008ffb.1; uc012bed.1	Malt1	MALT1 paracaspase	chr18	+	Multiple_Complex	65430963	65478823
TC1800001181.mm.2	9.84	9.17	0.46	0.77	T	T	1.6	0.0112	0.2426	0.0005	0.0236	T	NM_001289591; NM_001289592; NM_028261; ENSMUST00000115728; BC046640; uc008emt.3; uc008emu.3; uc008emv.3	Tmem173	transmembrane protein 173	chr18	-	Coding	35733678	35740554
TC0100001387.mm.2	13.65	12.97	0.49	0.73	T	T	1.6	0.1225	0.5492	0.0727	0.48	T	NM_008131; NR_106194; ENSMUST00000086199; ENSMUST00000139476; ENSMUST00000140685; ENSMUST00000153134; ENSMUST00000154576; BC015086; OTTMUST00000039662; OTTMUST00000039663; OTTMUST00000039664; OTTMUST00000039665; OTTMUST00000050906	Glul; Mir8114	glutamate-ammonia ligase (glutamine synthetase); microRNA 8114	chr1	+	Multiple_Complex	153899926	153909723
TC0300001314.mm.2	6.19	5.51	0.44	0.53	T	T	1.6	0.1376	0.5702	0.358	0.7967	T	NM_001286948; NM_023196; NM_183423; NR_104611; ENSMUST00000029629; ENSMUST00000061165; BC026812; BC051117	Pla2g12a	phospholipase A2, group XIIA	chr3	+	Multiple_Complex	129878606	129895825
TC0700001793.mm.2	15.16	14.48	0.68	0.52	T	T	1.6	0.5273	0.8434	0.6595	0.9124	T	NM_001008700; ENSMUST00000033004; BC112911; uc009jqb.1; uc009jqc.1; uc009jqd.1	Il4ra	interleukin 4 receptor, alpha	chr7	+	Coding	125552282	125579474
TC0700003778.mm.2	9.91	9.23	0.89	0.88	T	T	1.6	0.0992	0.5163	0.353	0.7937	T	NM_001024619; NM_001168539; NM_001168540; NM_001168541; ENSMUST00000094161; ENSMUST00000164726; ENSMUST00000165257; ENSMUST00000165901; ENSMUST00000167405; ENSMUST00000179780; BC116310; BC116311; BC129977; BC129978; uc009ikh.2; uc009iki.2; uc009ikj.2; uc009ikk.2; uc012fpq.1; uc012fpr.1	Tsku	tsukushi, small leucine rich proteoglycan	chr7	-	Coding	98350668	98361328
TC1900000448.mm.2	8.07	7.4	0.91	0.74	T	T	1.6	0.1796	0.6186	0.2861	0.7495	T	NM_001164724; NM_133775; ENSMUST00000025724; ENSMUST00000120388; ENSMUST00000136850; ENSMUST00000144528; ENSMUST00000177518; BC003847; OTTMUST00000070252; OTTMUST00000070253; OTTMUST00000070254; OTTMUST00000070255; OTTMUST00000103328; uc008hec.2; uc008hed.2	Il33	interleukin 33	chr19	+	Multiple_Complex	29925114	29960718
TC0100000766.mm.2	12.19	11.52	0.57	0.5	T	T	1.59	0.0084	0.2229	0.0315	0.3445	T	NM_013673; ENSMUST00000054279; ENSMUST00000066427; ENSMUST00000129951; ENSMUST00000132641; ENSMUST00000134283; ENSMUST00000140758; ENSMUST00000141709; ENSMUST00000141998; ENSMUST00000145440; ENSMUST00000147552; ENSMUST00000150967; ENSMUST00000153574; ENSMUST00000155094; BC069183; OTTMUST00000074495; OTTMUST00000074496; OTTMUST00000074497; OTTMUST00000074498; OTTMUST00000074554; OTTMUST00000074555…	Sp100	nuclear antigen Sp100	chr1	+	Multiple_Complex	85649988	85709998
TC0400003383.mm.2	9.35	8.68	0.41	0.57	T	T	1.59	0.0113	0.2436	0.0417	0.3864	T	NM_001161774; NM_001285520; NM_001285521; NM_009176; ENSMUST00000030263; ENSMUST00000097912; ENSMUST00000106410; ENSMUST00000126336; ENSMUST00000138274; BC006710; OTTMUST00000019635; OTTMUST00000019792; OTTMUST00000019793; OTTMUST00000019794; OTTMUST00000019795	St3gal3	ST3 beta-galactoside alpha-2,3-sialyltransferase 3	chr4	-	Coding	117932153	118134946
TC0400004055.mm.2	8.24	7.57	0.42	0.4	T	T	1.59	0.006	0.2014	0.0016	0.0598	T	NM_029035; ENSMUST00000038562; ENSMUST00000105684; ENSMUST00000105685; ENSMUST00000125135; ENSMUST00000135896; ENSMUST00000149360; ENSMUST00000149743; ENSMUST00000156451; ENSMUST00000156897; ENSMUST00000167342; BC046787; BC057563; BC089357; OTTMUST00000023870; OTTMUST00000023871; OTTMUST00000023872; OTTMUST00000023873; OTTMUST00000023874; OTTMUST00000023875; OTTMUST00000023876; OTTMUST00000050317…	Spsb1	splA/ryanodine receptor domain and SOCS box containing 1	chr4	-	Multiple_Complex	149896283	149955043
TC0500002481.mm.2	6.48	5.81	0.44	0.33	T	T	1.59	0.0098	0.2301	7.88e-06	0.0013	T	NM_011604; ENSMUST00000062315; BC055366; uc008xmx.2; uc008xmy.2	Tlr6	toll-like receptor 6	chr5	-	Coding	64953095	64960048
TC0600000852.mm.2	10.49	9.83	0.56	0.28	T	T	1.59	0.0122	0.2498	0.0179	0.2604	T	NM_001042534; NM_001271395; NM_001271415; NM_007599; ENSMUST00000071044; ENSMUST00000114071; ENSMUST00000114072; ENSMUST00000126101; ENSMUST00000126124; ENSMUST00000127770; ENSMUST00000134809; ENSMUST00000137435; ENSMUST00000155188; ENSMUST00000155705; ENSMUST00000156168; BC003480; BC023101; OTTMUST00000053196; OTTMUST00000053198; OTTMUST00000053199; OTTMUST00000053201; OTTMUST00000053202; OTTMUS…	Capg	capping protein (actin filament), gelsolin-like	chr6	+	Multiple_Complex	72544391	72562983
TC0900000720.mm.2	12.2	11.53	0.66	0.53	T	T	1.59	0.0419	0.3851	0.001	0.0422	T	NM_011352; ENSMUST00000043059; BC057875; uc009pvy.1	Sema7a	sema domain, immunoglobulin domain (Ig), and GPI membrane anchor, (semaphorin) 7A	chr9	+	Multiple_Complex	57940113	57962865
TC1600001005.mm.2	10.57	9.9	0.47	0.46	T	T	1.59	0.0056	0.1954	0.0008	0.0363	T	NM_010508; ENSMUST00000023689; ENSMUST00000117748; ENSMUST00000123196; ENSMUST00000129878; ENSMUST00000145008; BC043935; BC052217; BC052429; OTTMUST00000067225; OTTMUST00000067226; OTTMUST00000067227; OTTMUST00000067228; OTTMUST00000085103; uc007zxn.2; uc007zxo.2; uc007zxp.2	Ifnar1	interferon (alpha and beta) receptor 1	chr16	+	Multiple_Complex	91485215	91510523
TC1700000323.mm.2	14.85	14.17	0.2	0.39	T	T	1.59	0.0242	0.3252	0.1269	0.5837	T	NM_175229; ENSMUST00000088621; uc008atn.1; uc008ato.1; uc008atp.1; uc008atq.1	Srrm2	serine/arginine repetitive matrix 2	chr17	+	Multiple_Complex	23803187	23824743
TC1700000703.mm.2	18.3	17.63	0.64	0.53	T	T	1.59	0.002	0.1182	0.0187	0.2667	T	NM_133662; ENSMUST00000003635; BC006950; OTTMUST00000096511; uc008cio.1	Ier3	immediate early response 3	chr17	+	Coding	35821684	35822923
TC1700002791.mm.2	8.23	7.56	0.58	0.38	T	T	1.59	0.0016	0.1087	0.0001	0.0095	T	NM_010390; ENSMUST00000073208; ENSMUST00000105041; ENSMUST00000172994; BC080812; OTTMUST00000095502; OTTMUST00000095503; OTTMUST00000095504; uc008chj.2; uc012ard.1	H2-Q1	histocompatibility 2, Q region locus 1	chr17	+	Multiple_Complex	35320405	35325099
TC1700002814.mm.2	8.44	7.77	0.57	0.5	T	T	1.59	0.007	0.2117	0.0122	0.2154	T	NM_009780; BC067394; BC067409; BC150743; BC158005; OTTMUST00000096076; OTTMUST00000096077; OTTMUST00000096078; uc008cdk.2; uc008cdl.2; uc029thg.1	C4b	complement component 4B (Chido blood group)	chr17	-	Multiple_Complex	34728380	34743897
TC0200001786.mm.2	6.66	5.99	0.7	0.8	T	T	1.59	0.2689	0.7011	0.5652	0.8822	T	NM_011941; ENSMUST00000066058; ENSMUST00000128077; ENSMUST00000137760; ENSMUST00000148161; BC070449; OTTMUST00000036198; OTTMUST00000036199; OTTMUST00000036200; OTTMUST00000036201; uc008luw.2; uc008lux.2	Mapkbp1	mitogen-activated protein kinase binding protein 1	chr2	+	Multiple_Complex	119972699	120027408
TC1200001047.mm.2	9.17	8.49	0.75	0.86	T	T	1.59	0.5247	0.8426	0.9024	0.9799	T	NM_009252; ENSMUST00000021506; BC013651; OTTMUST00000039207; uc007oxg.1	Serpina3n	serine (or cysteine) peptidase inhibitor, clade A, member 3N	chr12	+	Coding	104406708	104414329
TC0300000864.mm.2	5.51	4.85	0.33	0.35	T	T	1.58	0.0114	0.2449	0.0075	0.1618	T	NM_011281; ENSMUST00000029795; BC014804; OTTMUST00000054423; OTTMUST00000054424; OTTMUST00000054425; OTTMUST00000054426	Rorc	RAR-related orphan receptor gamma	chr3	+	Multiple_Complex	94372794	94398276
TC0400004014.mm.2	7.03	6.37	0.37	0.67	T	T	1.58	0.0136	0.2568	0.0131	0.2218	T	NM_001163704; NM_001163705; NM_001163706; NM_001163707; NM_015797; ENSMUST00000030858; ENSMUST00000056965; ENSMUST00000105706; ENSMUST00000126615; ENSMUST00000132083; ENSMUST00000134261; ENSMUST00000152098; ENSMUST00000168503; BC017512; OTTMUST00000025666; OTTMUST00000025667; OTTMUST00000025668; OTTMUST00000025669; OTTMUST00000025670; OTTMUST00000025671; OTTMUST00000070120; uc008vud.2; uc008vue.2…	Fbxo6	F-box protein 6	chr4	-	Coding	148145716	148152140
TC0600002681.mm.2	7.03	6.37	0.28	0.4	T	T	1.58	0.0026	0.1352	0.0163	0.249	T	NM_023060; ENSMUST00000165242; BC024915; BC099675; uc009cvg.1; uc012eor.1	Eefsec	eukaryotic elongation factor, selenocysteine-tRNA-specific	chr6	-	Coding	88257334	88446539
TC0700002950.mm.2	7.43	6.77	0.53	0.37	T	T	1.58	0.004	0.1682	0.0029	0.0886	T	NM_001111058; NM_021293; ENSMUST00000004728; ENSMUST00000039861; BC132379; uc009gmz.2; uc009gna.1; uc012fjg.1	Cd33	CD33 antigen	chr7	-	Coding	43527456	43544428
TC0800001407.mm.2	7.34	6.68	0.28	0.34	T	T	1.58	0.0006	0.0656	0.0009	0.0396	T	NM_172285; ENSMUST00000081232; BC023877; uc009npc.1	Plcg2	phospholipase C, gamma 2	chr8	+	Coding	117498291	117635142
TC1200001012.mm.2	7.52	6.86	0.74	0.27	T	T	1.58	0.0179	0.2856	0.0496	0.4122	T	NM_001161365; NM_177620; ENSMUST00000056950; ENSMUST00000101114; ENSMUST00000131076; ENSMUST00000133820; ENSMUST00000137249; ENSMUST00000139686; ENSMUST00000150795; BC137907; OTTMUST00000055827; OTTMUST00000055828; OTTMUST00000055829; OTTMUST00000055830; OTTMUST00000055831; OTTMUST00000055832; OTTMUST00000055896; uc007oub.1; uc007ouc.2; uc007oud.2	Rin3	Ras and Rab interactor 3	chr12	+	Multiple_Complex	102283048	102390855
TC1400001725.mm.2	6.39	5.73	0.35	0.39	T	T	1.58	0.0062	0.2031	0.0013	0.0498	T	NM_011430; ENSMUST00000023826; BC028508; OTTMUST00000085864; uc007tau.2	Sncg	synuclein, gamma	chr14	-	Coding	34370274	34374789
TC1400002161.mm.2	6.45	5.79	0.45	0.45	T	T	1.58	0.0009	0.0826	0.0032	0.0946	T	NM_172603; BC116758; BC116760; OTTMUST00000049673; uc007uee.2	Phf11a	PHD finger protein 11A	chr14	-	Coding	59276913	59297522
TC1700002164.mm.2	6.54	5.88	0.45	0.46	T	T	1.58	0.0261	0.3343	0.0473	0.4041	T	NM_029338; ENSMUST00000024762; ENSMUST00000148581; ENSMUST00000152354; BC019423; OTTMUST00000070265; OTTMUST00000070266; OTTMUST00000070267; uc008crt.1	Rsph9	radial spoke head 9 homolog (Chlamydomonas)	chr17	-	Multiple_Complex	46122035	46144216
TC1700002820.mm.2	10.64	9.98	0.61	0.27	T	T	1.58	0.0005	0.0605	3.72e-05	0.0039	T	NM_001271005	C920025E04Rik	RIKEN cDNA C920025E04 gene	chr17	-	Multiple_Complex	36108586	36111683
TC1900000442.mm.2	7.97	7.31	0.37	0.24	T	T	1.58	6.21e-05	0.0177	3.35e-05	0.0037	T	NM_021396; ENSMUST00000112576; BC104138; BC104139; OTTMUST00000035401; uc008hdk.2; uc008hdl.2	Pdcd1lg2	programmed cell death 1 ligand 2	chr19	+	Multiple_Complex	29410919	29472927
TC0700000825.mm.2	8.65	7.99	0.53	0.34	T	T	1.58	0.0592	0.4383	0.0931	0.526	T	NM_016849; NR_045611; ENSMUST00000003284; ENSMUST00000107834; ENSMUST00000107835; ENSMUST00000124069; ENSMUST00000127011; ENSMUST00000130610; ENSMUST00000145233; ENSMUST00000145728; ENSMUST00000146355; BC050882; OTTMUST00000048513; OTTMUST00000048514; OTTMUST00000048515; OTTMUST00000048516; OTTMUST00000048517; OTTMUST00000048518; OTTMUST00000048519; OTTMUST00000048520; OTTMUST00000048521; uc009gs…	Irf3	interferon regulatory factor 3	chr7	+	Multiple_Complex	44997648	45002848
TC1400002799.mm.2	8.29	7.63	0.46	0.44	T	T	1.58	0.0643	0.4496	0.2157	0.6924	T	NM_001039676; ENSMUST00000047726; ENSMUST00000160668; ENSMUST00000161888; BC113769; OTTMUST00000087987; OTTMUST00000087988; OTTMUST00000087989; uc007tni.2; uc007tnj.2	Slc39a2	solute carrier family 39 (zinc transporter), member 2	chr14	+	Multiple_Complex	51892889	51896745
TC1500002040.mm.2	10.99	10.32	0.67	0.89	T	T	1.58	0.078	0.4769	0.2871	0.7502	T	NM_001159521; NM_001284506; NM_138749; ENSMUST00000060808; ENSMUST00000109331; ENSMUST00000131062; ENSMUST00000139372; ENSMUST00000143014; ENSMUST00000151418; BC157960; BC157961; BC158086; BC172162; OTTMUST00000049692; OTTMUST00000049693; OTTMUST00000049694; OTTMUST00000049695; OTTMUST00000049696	Plxnb2	plexin B2	chr15	-	Multiple_Complex	89155546	89180788
TC0100000822.mm.2	10.47	9.82	0.42	0.62	T	T	1.57	0.0015	0.1049	0.0001	0.0091	T	NM_001110192; NM_001110193; NM_010566; ENSMUST00000042275; ENSMUST00000072999; ENSMUST00000163222; ENSMUST00000163548; ENSMUST00000163576; ENSMUST00000164592; ENSMUST00000165554; ENSMUST00000167032; ENSMUST00000168783; ENSMUST00000169754; ENSMUST00000170300; BC108328; OTTMUST00000091932; OTTMUST00000091933; OTTMUST00000091934; OTTMUST00000091935; OTTMUST00000091936; OTTMUST00000091937; OTTMUST000…	Inpp5d	inositol polyphosphate-5-phosphatase D	chr1	+	Multiple_Complex	87620312	87720508
TC0100003074.mm.2	10.51	9.85	0.3	0.55	T	T	1.57	0.0409	0.3831	6.87e-05	0.0058	T	NM_178874; ENSMUST00000045473; ENSMUST00000125439; ENSMUST00000132435; ENSMUST00000136828; ENSMUST00000138717; ENSMUST00000142609; BC052035; OTTMUST00000066282; OTTMUST00000066283; OTTMUST00000066284; OTTMUST00000066285; OTTMUST00000066286; OTTMUST00000066287; uc007cor.1; uc007cos.1; uc007cot.1	Tmcc2	transmembrane and coiled-coil domains 2	chr1	-	Multiple_Complex	132356315	132391281
TC0200001911.mm.2	7.99	7.34	0.21	0.49	T	T	1.57	0.0081	0.2182	0.0455	0.3972	T	NM_139308; ENSMUST00000110374; ENSMUST00000110375; ENSMUST00000123152; ENSMUST00000125049; ENSMUST00000131196; ENSMUST00000135616; ENSMUST00000144687; ENSMUST00000154549; BC017524; BC080747; OTTMUST00000038141; OTTMUST00000038142; OTTMUST00000038143; OTTMUST00000038144; OTTMUST00000038145; OTTMUST00000038146; OTTMUST00000038147; OTTMUST00000038148; uc008mfd.2; uc008mfe.2; uc012cdm.1	Stard7	START domain containing 7	chr2	+	Multiple_Complex	127270218	127298934
TC0500000171.mm.2	10.32	9.67	0.39	0.35	T	T	1.57	0.0051	0.1864	0.0001	0.0093	T	NM_008013; ENSMUST00000035799; BC028893; OTTMUST00000063122; uc008wom.2	Fgl2	fibrinogen-like protein 2	chr5	+	Coding	21372642	21378386
TC0500002504.mm.2	9.13	8.48	0.46	0.53	T	T	1.57	0.0078	0.2162	0.0102	0.1927	T	NM_001127382; NM_139065; NM_178446; ENSMUST00000094756; ENSMUST00000094757; ENSMUST00000113724; ENSMUST00000113726; ENSMUST00000167950; BC013481; BC034195; BC112902; OTTMUST00000052905; OTTMUST00000052906; OTTMUST00000052907; OTTMUST00000052908; OTTMUST00000052909; OTTMUST00000052910; OTTMUST00000052911; OTTMUST00000052912; OTTMUST00000052913; OTTMUST00000052914; OTTMUST00000052915	Rbm47	RNA binding motif protein 47	chr5	-	Multiple_Complex	66016549	66173117
TC0700002779.mm.2	6.89	6.24	0.38	0.67	T	T	1.57	0.0348	0.3654	0.0323	0.348	T	NM_001043317; NM_009845; NR_102722; NR_102723; ENSMUST00000019248; ENSMUST00000108125; BC150807; uc009ggr.2; uc009ggs.2; uc009ggu.2; uc009ggv.2; uc009ggw.2; uc009ggx.2; uc009ggy.2; uc012fhy.1	Cd22	CD22 antigen	chr7	-	Multiple_Complex	30865402	30880342
TC1100003663.mm.2	6.41	5.76	0.4	0.42	T	T	1.57	0.0268	0.338	0.0775	0.4935	T	NM_207231; ENSMUST00000042971; ENSMUST00000107563; BC065791; OTTMUST00000005978; OTTMUST00000005979; uc007lfd.1; uc007lfe.1; uc011ydy.1	Arl5c	ADP-ribosylation factor-like 5C	chr11	-	Coding	97989578	97996181
TC1200001885.mm.2	9.52	8.87	0.68	0.31	T	T	1.57	0.0024	0.1288	3.91e-05	0.004	T	NM_133198; ENSMUST00000071250; ENSMUST00000161083; ENSMUST00000161840; ENSMUST00000162613; ENSMUST00000166609; BC013636; OTTMUST00000063841; OTTMUST00000063916; OTTMUST00000063917; OTTMUST00000063918; OTTMUST00000094253; uc007ntm.2	Pygl	liver glycogen phosphorylase	chr12	-	Multiple_Complex	70190811	70231488
TC1300000718.mm.2	5.63	4.98	0.59	0.38	T	T	1.57	0.0019	0.1167	8.5e-05	0.0066	T	NM_001025074; NM_001282961; NM_008745; ENSMUST00000079828; ENSMUST00000109838; BC052014; uc007quk.1	Ntrk2	neurotrophic tyrosine kinase, receptor, type 2	chr13	+	Multiple_Complex	58806569	59133970
TC1700001034.mm.2	8.71	8.06	0.77	0.22	T	T	1.57	0.0123	0.2503	0.0014	0.0543	T	NM_010130; ENSMUST00000004850; ENSMUST00000086763; BC075688; uc008des.2; uc008det.2; uc008deu.2; uc008dev.2; uc012awa.1; uc012awb.1	Adgre1	adhesion G protein-coupled receptor E1	chr17	+	Multiple_Complex	57358686	57483529
TC1700002298.mm.2	8.1	7.45	0.57	0.47	T	T	1.57	0.0246	0.3267	0.0038	0.1058	T	NM_028370; ENSMUST00000086876; uc008dab.1; uc008dac.1; uc008dad.1; uc012avm.1	Pot1b	protection of telomeres 1B	chr17	-	Coding	55652025	55712628
TC1900001498.mm.2	8.34	7.69	0.24	0.3	T	T	1.57	0.0141	0.2613	0.0463	0.3999	T	NM_008528; ENSMUST00000054769; ENSMUST00000117695; ENSMUST00000134568; BC059785; OTTMUST00000078999; OTTMUST00000079006; OTTMUST00000079007; uc008hll.1; uc012blq.1	Blnk	B cell linker	chr19	-	Multiple_Complex	40928927	40994535
TC1100002642.mm.2	7.71	7.06	0.27	0.39	T	T	1.57	0.0337	0.3593	0.0259	0.3135	T	NM_001024230; ENSMUST00000109209; ENSMUST00000109210; ENSMUST00000109212; uc007ipi.2	Gm5431	predicted gene 5431	chr11	-	Coding	48887422	48902152
TC0400004135.mm.2	9.24	8.59	0.34	0.67	T	T	1.57	0.1281	0.558	0.4455	0.8382	T	NM_026395; ENSMUST00000030914; ENSMUST00000125357; ENSMUST00000149796; BC029189; OTTMUST00000024728; OTTMUST00000024729; OTTMUST00000024730; uc008wct.1; uc008wcu.1	Rer1	RER1 retention in endoplasmic reticulum 1 homolog (S. cerevisiae)	chr4	-	Multiple_Complex	155074110	155086382
TC0500002480.mm.2	6.89	6.24	0.88	0.3	T	T	1.57	0.1691	0.6074	0.0094	0.1843	T	NM_001276445; NM_030682; ENSMUST00000059349; BC141319; BC141321	Tlr1	toll-like receptor 1	chr5	-	Coding	64924680	64933560
TC0700001432.mm.2	7.9	7.25	0.26	0.53	T	T	1.57	0.0574	0.432	0.0128	0.2194	T	NM_001008548; NM_001143848; NM_001143849; NM_001243757; NM_001243758; ENSMUST00000084894; ENSMUST00000163751; ENSMUST00000166652; BC086800; uc009iop.3; uc009ioq.3; uc009ior.3; uc009ios.3; uc009iot.3; uc009iou.1; uc012fqk.2	Pde2a	phosphodiesterase 2A, cGMP-stimulated	chr7	+	Coding	101421691	101512829
TC0800002399.mm.2	12.74	12.09	0.73	0.96	T	T	1.57	0.337	0.7382	0.1792	0.6498	T	NM_011819; ENSMUST00000003808; ENSMUST00000110103; BC067248; OTTMUST00000057884; OTTMUST00000057885; uc009mba.2	Gdf15	growth differentiation factor 15	chr8	-	Coding	70629393	70632456
TC0500002320.mm.2	7.75	7.11	0.3	0.54	T	T	1.56	0.0369	0.3711	0.0125	0.2166	T	NM_001163577; NM_001163578; NM_001163581; NM_001163582; NM_001163583; NM_001163584; NM_001163585; NM_008935; ENSMUST00000030973; ENSMUST00000074113; ENSMUST00000087441; ENSMUST00000087442; ENSMUST00000165909; ENSMUST00000171543; ENSMUST00000177946; ENSMUST00000179059; BC028286; uc008xie.1; uc008xif.2; uc008xig.2; uc008xih.1; uc008xii.1; uc008xij.1; uc008xik.1; uc008xil.1; uc008xim.2; uc012dvv.1; …	Prom1	prominin 1	chr5	-	Coding	43993622	44102032
TC0600000724.mm.2	6.46	5.82	0.59	0.44	T	T	1.56	0.0477	0.4045	0.0151	0.2394	T	NM_001163507; NM_027613; ENSMUST00000129603; ENSMUST00000145763; BC137623; BC144789; OTTMUST00000086471; OTTMUST00000086472; uc009cdq.1; uc009cdr.2; uc012emu.1	Mmrn1	multimerin 1	chr6	+	Multiple_Complex	60924976	60989378
TC0600000914.mm.2	6.34	5.7	0.38	0.33	T	T	1.56	0.0201	0.3011	0.0384	0.3717	T	NM_013586; ENSMUST00000000707; ENSMUST00000101257; ENSMUST00000152679; ENSMUST00000155502; BC011298; OTTMUST00000053823; OTTMUST00000053824; OTTMUST00000053825; OTTMUST00000053826; uc009clt.1; uc012env.1	Loxl3	lysyl oxidase-like 3	chr6	+	Multiple_Complex	83034173	83052564
TC0600003135.mm.2	17.97	17.33	0.33	0.8	T	T	1.56	0.0069	0.2117	0.0082	0.1713	T	NM_001289726; NM_008084; BC082592; BC083065; BC083079; BC083080; BC083149; BC085274; BC085275; BC085315; BC091768; BC092252; BC092264; BC092267; BC092294; BC093508; BC094037; BC095932; BC096440; BC096590; BC110311; BC145810; BC145812; OTTMUST00000067084; OTTMUST00000067086; OTTMUST00000067087; OTTMUST00000067088; OTTMUST00000067089; OTTMUST00000113070; OTTMUST00000113071; OTTMUST00000113072; OTTM…	Gapdh	glyceraldehyde-3-phosphate dehydrogenase	chr6	-	Multiple_Complex	125161852	125166467
TC0800002558.mm.2	11.43	10.79	0.43	0.49	T	T	1.56	0.0113	0.2438	0.0761	0.49	T	NM_001163029; NM_001163030; NM_001163031; NM_011925; NR_106188; ENSMUST00000002964; ENSMUST00000075843; ENSMUST00000109802; ENSMUST00000139797; ENSMUST00000140606; ENSMUST00000149368; ENSMUST00000154075; ENSMUST00000166939; BC006676; uc009mlc.2; uc009mld.2; uc009mle.2; uc012ggt.1	Adgre5; Mir1668	adhesion G protein-coupled receptor E5; microRNA 1668	chr8	-	Multiple_Complex	83723251	83741326
TC0900000793.mm.2	7.93	7.29	0.42	0.59	T	T	1.56	0.0033	0.1528	0.0247	0.3072	T	NM_001033175; ENSMUST00000034776; ENSMUST00000124984; ENSMUST00000138276; ENSMUST00000141821; OTTMUST00000083630; OTTMUST00000083631; OTTMUST00000083632; OTTMUST00000083633; uc009qan.1; uc012gut.1	Cln6	ceroid-lipofuscinosis, neuronal 6	chr9	+	Multiple_Complex	62838785	62852006
TC0900002003.mm.2	10.36	9.71	0.33	0.75	T	T	1.56	0.007	0.2117	0.0132	0.2228	T	NM_009178; ENSMUST00000034537; BC011121; BC050773; uc009osm.1	St3gal4	ST3 beta-galactoside alpha-2,3-sialyltransferase 4	chr9	-	Coding	35046579	35116810
TC1100002176.mm.2	9.77	9.13	0.5	0.48	T	T	1.56	0.0019	0.1179	4.29e-07	0.0002	T	NM_178440; ENSMUST00000003459; ENSMUST00000131823; ENSMUST00000134489; ENSMUST00000134639; ENSMUST00000144725; ENSMUST00000146536; ENSMUST00000156878; BC113755; BC113954; OTTMUST00000011450; OTTMUST00000011451; OTTMUST00000011452; OTTMUST00000072709; OTTMUST00000072710; OTTMUST00000072711; OTTMUST00000072712; uc007hyt.2	Myo1g	myosin IG	chr11	-	Multiple_Complex	6506548	6520965
TC1100004060.mm.2	9.92	9.29	0.9	0.52	T	T	1.56	0.0212	0.3067	0.0062	0.1445	T	NM_001169153; NM_145634; ENSMUST00000051264; ENSMUST00000106561; ENSMUST00000106562; ENSMUST00000124083; ENSMUST00000127927; ENSMUST00000146254; ENSMUST00000149335; BC057864; OTTMUST00000007853; OTTMUST00000007854; OTTMUST00000007855; OTTMUST00000007863; OTTMUST00000007864; OTTMUST00000007865; OTTMUST00000007866; uc007mgn.2; uc011yhh.1; uc011yhi.1	Cd300lf	CD300 antigen like family member F	chr11	-	Multiple_Complex	115116214	115133992
TC1300002052.mm.2	7.59	6.95	0.58	0.38	T	T	1.56	0.0286	0.3457	0.0309	0.3418	T	NM_009000; ENSMUST00000035242; BC019950; BC028872; BC054466; BC055894; uc007qqk.1	Rab24	RAB24, member RAS oncogene family	chr13	-	Coding	55319223	55321980
TC1300002532.mm.2	6.43	5.79	0.39	0.28	T	T	1.56	0.0068	0.2116	6.21e-05	0.0054	T	NM_010871; NM_021545; OTTMUST00000071113; uc007rqn.1; uc011zds.1; uc011zdt.1; uc011zdu.1	Naip6; Naip7	NLR family, apoptosis inhibitory protein 6; NLR family, apoptosis inhibitory protein 7	chr13	-	Coding	100281121	100317688
TC1900000978.mm.2	6.8	6.16	0.48	0.36	T	T	1.56	0.0357	0.3675	0.21	0.6867	T	NM_144868; ENSMUST00000068169; ENSMUST00000113615; ENSMUST00000124905; ENSMUST00000127876; ENSMUST00000132420; ENSMUST00000133136; ENSMUST00000135119; ENSMUST00000137313; ENSMUST00000141577; ENSMUST00000145270; ENSMUST00000146638; ENSMUST00000147161; OTTMUST00000083263; OTTMUST00000083265; OTTMUST00000083266; OTTMUST00000083267; OTTMUST00000083268; OTTMUST00000083269; OTTMUST00000083270; OTTMUST0…	Pcnxl3	pecanex-like 3 (Drosophila)	chr19	-	Multiple_Complex	5664635	5688908
TC0400001890.mm.2	10.75	10.11	0.35	0.31	T	T	1.56	0.0008	0.0787	1.31e-05	0.0019	T	ENSMUST00000070932; ENSMUST00000130825; XM_003084605.2	Gm13248	predicted gene 13248 [Source:MGI Symbol;Acc:MGI:3713585]; predicted gene 13248	chr4	+	Coding	146610961	146658411
TC0100002604.mm.2	12.3	11.65	0.51	0.66	T	T	1.56	0.1177	0.542	0.0886	0.5176	T	NM_009447; ENSMUST00000079464; BC019959; uc007bok.1	Tuba4a	tubulin, alpha 4A	chr1	-	Coding	75214974	75219253
TC0100000374.mm.2	8.59	7.95	0.31	0.49	T	T	1.55	0.007	0.2117	0.0069	0.1556	T	NM_011487; ENSMUST00000027277; ENSMUST00000168302; BC098499; uc007axw.1; uc007axx.1; uc011wkn.1	Stat4	signal transducer and activator of transcription 4	chr1	+	Coding	51987148	52107188
TC0100003094.mm.2	8.43	7.8	0.28	0.42	T	T	1.55	0.027	0.3381	0.0003	0.0192	T	NM_001159649; NM_172842; ENSMUST00000169295; BC042765; uc007cqs.2; uc007cqt.2	Lax1	lymphocyte transmembrane adaptor 1	chr1	-	Coding	133679029	133690108
TC0200000420.mm.2	8.42	7.78	0.37	0.3	T	T	1.55	0.0163	0.2783	0.0934	0.5262	T	NM_013908; ENSMUST00000015239; ENSMUST00000124258; ENSMUST00000124375; ENSMUST00000126601; ENSMUST00000129104; ENSMUST00000135456; ENSMUST00000135511; ENSMUST00000142004; ENSMUST00000148845; BC010776; OTTMUST00000028918; OTTMUST00000028919; OTTMUST00000028920; OTTMUST00000028921; OTTMUST00000028922; OTTMUST00000028923; OTTMUST00000028924; OTTMUST00000028925; OTTMUST00000028926; uc008isj.1; uc008i…	Fbxw5	F-box and WD-40 domain protein 5	chr2	+	Multiple_Complex	25500750	25505471
TC0300000706.mm.2	7.08	6.44	0.2	0.21	T	T	1.55	0.0009	0.084	4.23e-06	0.0008	T	NM_001025571; NM_021309; ENSMUST00000029709; ENSMUST00000107581; BC034847; uc008psz.1; uc008pta.1	Sh2d2a	SH2 domain containing 2A	chr3	+	Coding	87846755	87855722
TC0300000807.mm.2	8.16	7.52	0.68	0.41	T	T	1.55	0.0015	0.1051	0.0015	0.0563	T	NM_011311; ENSMUST00000001046; ENSMUST00000142476; BC051214; BC094635; OTTMUST00000052492; OTTMUST00000052500; uc008qcz.2	S100a4	S100 calcium binding protein A4	chr3	+	Multiple_Complex	90603770	90606045
TC0300002728.mm.2	7.68	7.04	0.28	0.36	T	T	1.55	0.0032	0.1528	0.0208	0.2823	T	NM_001160411; NM_026764; ENSMUST00000029489; ENSMUST00000106670; ENSMUST00000178808; BC030444; OTTMUST00000016577; OTTMUST00000016578; uc008qxy.2; uc012cvz.1	Gstm4	glutathione S-transferase, mu 4	chr3	-	Coding	108040408	108044894
TC0400003717.mm.2	8.25	7.62	0.3	0.52	T	T	1.55	0.0067	0.2113	0.0419	0.3865	T	NM_001285505; NM_001285506; NM_009097; ENSMUST00000003741; ENSMUST00000105894; ENSMUST00000129636; ENSMUST00000137486; ENSMUST00000157067; ENSMUST00000168974; ENSMUST00000173961; ENSMUST00000173989; ENSMUST00000174481; BC094470; OTTMUST00000022181; OTTMUST00000022256; OTTMUST00000022376; OTTMUST00000022377; OTTMUST00000022378; OTTMUST00000095847; OTTMUST00000095848; OTTMUST00000095849; OTTMUST000…	Rps6ka1	ribosomal protein S6 kinase polypeptide 1	chr4	-	Multiple_Complex	133847290	133887799
TC0600000361.mm.2	15.3	14.67	0.36	0.47	T	T	1.55	0.0013	0.1002	0.0004	0.0208	T	uc009bjh.1	Atp6v0c	ATPase, H+ transporting, lysosomal V0 subunit C	chr6	+	Multiple_Complex	37805975	37807095
TC0600001016.mm.2	7.05	6.42	0.37	0.41	T	T	1.55	0.0367	0.3703	0.005	0.1265	T	NM_018762; ENSMUST00000032133; BC111106; uc009ctv.1	Gp9	glycoprotein 9 (platelet)	chr6	+	Coding	87778136	87779762
TC0600002116.mm.2	10.62	9.98	0.46	0.36	T	T	1.55	0.0003	0.0432	0.0027	0.0855	T	NM_001033430; ENSMUST00000002305; ENSMUST00000127036; BC145848; OTTMUST00000054819; OTTMUST00000054820; uc009bli.2; uc009blj.2	Kdm7a	lysine (K)-specific demethylase 7A	chr6	-	Multiple_Complex	39136620	39206789
TC0900002149.mm.2	9.47	8.84	0.27	0.4	T	T	1.55	0.0003	0.0432	0.0011	0.0446	T	NM_007619; ENSMUST00000037644; BC125285; uc009pce.1; uc012grs.1; uc012grt.1	Cbl	Casitas B-lineage lymphoma	chr9	-	Multiple_Complex	44149262	44234046
TC1100003314.mm.2	9.76	9.13	0.42	0.68	T	T	1.55	0.036	0.3684	0.0572	0.4373	T	NM_001159301; NM_010708; ENSMUST00000073001; ENSMUST00000108268; ENSMUST00000108269; ENSMUST00000140073; BC003754; OTTMUST00000000501; OTTMUST00000000502; OTTMUST00000000503; uc007kkd.2; uc007kke.2	Lgals9	lectin, galactose binding, soluble 9	chr11	-	Multiple_Complex	78962974	78984946
TC1200002178.mm.2	5.67	5.04	0.43	0.3	T	T	1.55	0.0114	0.2449	0.0556	0.4312	T	NM_008079; ENSMUST00000021390; BC086671	Galc	galactosylceramidase	chr12	-	Multiple_Complex	98202297	98259459
TC0200002298.mm.2	11.14	10.51	0.84	1	T	T	1.55	0.2054	0.6431	0.4566	0.8427	T	NM_010495; ENSMUST00000038368; ENSMUST00000109824; BC025073; OTTMUST00000037597; OTTMUST00000037598	Id1	inhibitor of DNA binding 1	chr2	+	Coding	152736251	152737410
TC0400002513.mm.2	14.51	13.88	0.71	0.38	T	T	1.55	0.094	0.509	0.2008	0.6747	T	NM_009503; ENSMUST00000030164; ENSMUST00000139843; ENSMUST00000148182; ENSMUST00000154423; ENSMUST00000154541; BC043053; BC049114; OTTMUST00000015330; OTTMUST00000015331; OTTMUST00000015332; OTTMUST00000015333; OTTMUST00000015334; uc008sor.2	Vcp	valosin containing protein	chr4	-	Multiple_Complex	42979963	43000507
TC0500003431.mm.2	15.91	15.28	0.93	0.77	T	T	1.55	0.4478	0.8094	0.5728	0.8855	T	NM_008871; ENSMUST00000041388; ENSMUST00000077523; BC054091; uc009abn.2; uc009abo.2	Serpine1	serine (or cysteine) peptidase inhibitor, clade E, member 1	chr5	-	Coding	137061504	137072272
TC0600001425.mm.2	13.63	12.99	0.44	0.28	T	T	1.55	0.1416	0.5755	0.1141	0.5643	T	NM_145130; ENSMUST00000004381; ENSMUST00000128721; ENSMUST00000130020; ENSMUST00000133797; ENSMUST00000135516; ENSMUST00000141069; ENSMUST00000141546; ENSMUST00000150597; ENSMUST00000152176; BC006753; OTTMUST00000057553; OTTMUST00000057554; OTTMUST00000057555; OTTMUST00000057556; OTTMUST00000057557; OTTMUST00000057558; OTTMUST00000057559; OTTMUST00000057560; OTTMUST00000057561; uc009drf.2; uc012e…	Lpcat3	lysophosphatidylcholine acyltransferase 3	chr6	+	Multiple_Complex	124663027	124708413
TC0900000529.mm.2	7.7	7.07	0.57	0.56	T	T	1.55	0.1103	0.5306	0.0061	0.1445	T	NM_013487; ENSMUST00000034602; BC062807; uc009pey.2	Cd3d	CD3 antigen, delta polypeptide	chr9	+	Coding	44981786	44987052
TC1000001579.mm.2	7.62	6.99	0.64	0.96	T	T	1.55	0.1586	0.5982	0.505	0.8612	T	NM_008921; ENSMUST00000026461; ENSMUST00000133285; ENSMUST00000135580; ENSMUST00000138330; ENSMUST00000178041; BC089544; OTTMUST00000085170; OTTMUST00000085171; OTTMUST00000085172; OTTMUST00000085173	Prim1	DNA primase, p49 subunit	chr10	+	Multiple_Complex	128015168	128030037
TC1700002422.mm.2	11.89	11.26	0.4	0.51	T	T	1.55	0.3143	0.7275	0.7019	0.9261	T	NM_001278415; NM_028388; ENSMUST00000024909; ENSMUST00000138847; ENSMUST00000143987; ENSMUST00000147484; BC030946; OTTMUST00000039096; OTTMUST00000039097; OTTMUST00000039098; OTTMUST00000039099	Ndufv2	NADH dehydrogenase (ubiquinone) flavoprotein 2	chr17	-	Multiple_Complex	66078795	66101559
TC0500003378.mm.2	7.6	6.98	0.12	0.41	T	T	1.54	0.0005	0.064	0.006	0.1416	T	NM_010717; ENSMUST00000015137; ENSMUST00000111233; ENSMUST00000132027; ENSMUST00000134093; ENSMUST00000137897; ENSMUST00000138590; OTTMUST00000064766; OTTMUST00000064767; OTTMUST00000064768; OTTMUST00000064769; OTTMUST00000064770; OTTMUST00000064771; uc008zwr.1; uc008zws.1; uc008zwt.1; uc008zwu.1	Limk1	LIM-domain containing, protein kinase	chr5	-	Multiple_Complex	134656039	134688590
TC0600002212.mm.2	13.11	12.48	0.37	0.61	T	T	1.54	0.0319	0.355	0.0774	0.4935	T	NM_009787; NR_030485; ENSMUST00000077290; BC141078; uc009btf.1; uc012elb.1	Pdia4; Mir704	protein disulfide isomerase associated 4; microRNA 704	chr6	-	Multiple_Complex	47796141	47813512
TC0800000753.mm.2	10.04	9.42	0.28	0.51	T	T	1.54	0.0294	0.3484	0.1197	0.5733	T	NM_001111066; NM_001199631; NM_010223; ENSMUST00000075491; ENSMUST00000119353; ENSMUST00000119425; ENSMUST00000119698; ENSMUST00000123052; ENSMUST00000125741; ENSMUST00000126613; ENSMUST00000128513; ENSMUST00000134299; ENSMUST00000134893; ENSMUST00000144766; BC003739; BC027808; OTTMUST00000077187; OTTMUST00000077188; OTTMUST00000077189; OTTMUST00000077190; OTTMUST00000077191; OTTMUST00000077192; …	Fkbp8	FK506 binding protein 8	chr8	+	Multiple_Complex	70527724	70535328
TC1000002093.mm.2	7.34	6.71	0.46	0.43	T	T	1.54	0.0494	0.4075	0.2401	0.7131	T	NM_172393; ENSMUST00000020017; uc007ezq.2	Aim1	absent in melanoma 1	chr10	-	Coding	43950307	44004846
TC1100000343.mm.2	8.83	8.21	0.27	0.46	T	T	1.54	0.0007	0.0736	0.0016	0.0587	T	NM_009288; ENSMUST00000102821; ENSMUST00000143397; BC128363; OTTMUST00000012006; OTTMUST00000012007; uc007ijt.1; uc007iju.1	Stk10	serine/threonine kinase 10	chr11	+	Multiple_Complex	32533266	32624595
TC1300000089.mm.2	8.63	8.01	0.27	0.56	T	T	1.54	0.0335	0.3593	0.0235	0.2982	T	NM_010748; ENSMUST00000110559; uc007pmh.1; uc007pmi.1; uc007pmj.1; uc007pmk.1	Lyst	lysosomal trafficking regulator	chr13	+	Coding	13590409	13777440
TC1300000919.mm.2	13.38	12.76	0.41	0.73	T	T	1.54	0.0418	0.3851	0.0347	0.3578	T	NM_053108; ENSMUST00000022082; BC012642; OTTMUST00000049564; uc007rfx.2	Glrx	glutaredoxin	chr13	+	Coding	75839868	75850151
TC1500001623.mm.2	11.34	10.72	0.39	0.53	T	T	1.54	0.0053	0.1902	0.0194	0.2697	T	NM_144846; ENSMUST00000063838; ENSMUST00000164532; BC011343; uc007vze.2; uc007vzf.2; uc007vzg.2	Fam49b	family with sequence similarity 49, member B	chr15	-	Multiple_Complex	63929094	64060448
TC1600001280.mm.2	8.26	7.64	0.23	0.38	T	T	1.54	0.0024	0.1287	8.47e-06	0.0014	T	NM_022324; ENSMUST00000023453; BC053425; OTTMUST00000061184; uc007ykc.2	Sdf2l1	stromal cell-derived factor 2-like 1	chr16	-	Coding	17130138	17132383
TC1700000614.mm.2	6.52	5.9	0.21	0.36	T	T	1.54	0.0013	0.0975	0.0019	0.0672	T	NM_008206; ENSMUST00000025192; ENSMUST00000174670; BC138996; BC138997; OTTMUST00000095474; OTTMUST00000095476; uc008cbg.2; uc012aps.1	H2-Oa	histocompatibility 2, O region alpha locus	chr17	+	Multiple_Complex	34092340	34095234
TC1700001998.mm.2	6.35	5.73	0.3	0.26	T	T	1.54	0.0002	0.0356	1.91e-05	0.0024	T	NM_008199; ENSMUST00000173080; ENSMUST00000183560; ENSMUST00000183999; ENSMUST00000184502; ENSMUST00000184850; ENSMUST00000185087; ENSMUST00000185167; BC058170; OTTMUST00000096208; OTTMUST00000096209; OTTMUST00000096210; OTTMUST00000096211; OTTMUST00000096212; OTTMUST00000096213; OTTMUST00000096214; OTTMUST00000096215; OTTMUST00000096216; OTTMUST00000096217; OTTMUST00000096219; uc008ckb.2; uc008c…	H2-Bl	histocompatibility 2, blastocyst	chr17	-	Multiple_Complex	36080111	36084398
TC1900000634.mm.2	11.13	10.51	0.7	0.48	T	T	1.54	0.0084	0.2231	0.0085	0.1754	T	NM_053103; ENSMUST00000081079; ENSMUST00000131293; ENSMUST00000134481; ENSMUST00000144314; ENSMUST00000152786; BC137709; BC137717; OTTMUST00000065276; OTTMUST00000065277; OTTMUST00000065278; OTTMUST00000065279; OTTMUST00000065280; uc008hor.2; uc008hos.2	Entpd7	ectonucleoside triphosphate diphosphohydrolase 7	chr19	+	Multiple_Complex	43689672	43735212
TC1900001163.mm.2	7.66	7.04	0.37	0.47	T	T	1.54	0.0026	0.1352	0.0174	0.2564	T	NM_172442; ENSMUST00000045521; BC058647; uc008guc.2	Dtx4	deltex 4 homolog (Drosophila)	chr19	-	Coding	12466336	12502145
TC0100001316.mm.2	11.17	10.54	0.52	0.9	T	T	1.54	0.795	0.9458	0.9817	0.9964	T	NM_001038592; NM_001038593; NM_001038594; NM_023505; ENSMUST00000050491; ENSMUST00000111957; ENSMUST00000126514; ENSMUST00000129653; ENSMUST00000145571; ENSMUST00000145969; ENSMUST00000148600; ENSMUST00000149103; ENSMUST00000152435; BC132031; BC132033; BC145304; OTTMUST00000049271; OTTMUST00000049272; OTTMUST00000049273; OTTMUST00000049274; OTTMUST00000049275; OTTMUST00000049276; OTTMUST000000492…	Glrx2	glutaredoxin 2 (thioltransferase)	chr1	+	Multiple_Complex	143739029	143749678
TC0900000365.mm.2	10.64	10.02	0.73	0.44	T	T	1.54	0.5965	0.8723	0.9029	0.9803	T	NM_028783; ENSMUST00000102895; ENSMUST00000115046; ENSMUST00000115048; ENSMUST00000156972; BC071193; OTTMUST00000040716; OTTMUST00000040717; OTTMUST00000040718; OTTMUST00000040719; uc009ous.1; uc009out.1; uc009ouu.1; uc009ouv.1; uc012gqy.1	Robo4	roundabout homolog 4 (Drosophila)	chr9	+	Multiple_Complex	37401897	37414023
TC1100004122.mm.2	10.39	9.77	0.5	0.64	T	T	1.54	0.1824	0.6204	0.3487	0.7912	T	NM_001167680; NM_172572; ENSMUST00000103028; ENSMUST00000103029; ENSMUST00000126819; ENSMUST00000138125; BC052182; OTTMUST00000008764; OTTMUST00000008765; OTTMUST00000008766; OTTMUST00000008767; uc007mls.3; uc007mlt.3; uc007mlu.2	Rhbdf2	rhomboid 5 homolog 2 (Drosophila)	chr11	-	Multiple_Complex	116598165	116627019
TC1500002341.mm.2	8.17	7.54	0.51	0.62	T	T	1.54	0.5139	0.8383	0.8581	0.9685	T	NM_029418; ENSMUST00000100655; BC050895; uc007vta.1	9130401M01Rik	RIKEN cDNA 9130401M01 gene	chr15	-	Multiple_Complex	58022259	58034294
TC1600000485.mm.2	6.73	6.11	0.41	0.55	T	T	1.54	0.4651	0.8197	0.5692	0.8836	T	NM_172824; ENSMUST00000023532; BC031204; uc007zba.2; uc007zbb.2	Ccdc14	coiled-coil domain containing 14	chr16	+	Coding	34690616	34725194
TC0100002602.mm.2	8.97	8.36	0.43	0.54	T	T	1.53	0.0291	0.3478	0.0646	0.4579	T	NM_001003917; NM_001288612; NM_001288613; NR_109938; ENSMUST00000040689; BC079884; uc007bnz.1; uc007boc.1	Atg9a	autophagy related 9A	chr1	-	Multiple_Complex	75180861	75192010
TC0200005314.mm.2	14.25	13.63	0.42	0.31	T	T	1.53	0.0001	0.0263	3.57e-06	0.0007	T	NM_022325; ENSMUST00000016400; BC008619; OTTMUST00000039661; uc008ofd.1	Ctsz	cathepsin Z	chr2	-	Coding	174427493	174439039
TC0200005463.mm.2	4.34	3.73	0.42	0.35	F	F	1.53	0.0313	0.3542	0.1815	0.6534	F	NM_008721; ENSMUST00000055921; ENSMUST00000071442; ENSMUST00000128144; ENSMUST00000131185; ENSMUST00000133409; ENSMUST00000136138; ENSMUST00000138651; ENSMUST00000141106; ENSMUST00000141567; ENSMUST00000144413; ENSMUST00000154809; ENSMUST00000156824; BC003320; BC023887; OTTMUST00000028836; OTTMUST00000028837; OTTMUST00000028839; OTTMUST00000028840; OTTMUST00000028841; OTTMUST00000028842; OTTMUST0…	Npdc1	neural proliferation, differentiation and control 1	chr2	+	Multiple_Complex	25403050	25409494
TC0300000656.mm.2	6.94	6.32	0.56	0.77	T	T	1.53	0.0277	0.3423	0.0018	0.0651	T	NM_177260; ENSMUST00000107682; ENSMUST00000128344; ENSMUST00000129417; ENSMUST00000134890; BC096432; BC113174; BC113175; OTTMUST00000052382; OTTMUST00000052383; OTTMUST00000052384; OTTMUST00000052385; uc008pqi.1; uc008pqj.1	Tmem154	transmembrane protein 154	chr3	+	Multiple_Complex	84666192	84704575
TC0500003710.mm.2	8.26	7.65	0.44	0.39	T	T	1.53	0.018	0.2865	0.0133	0.2233	T	NM_001122768; NM_178701; ENSMUST00000060531; ENSMUST00000120847; ENSMUST00000127686; ENSMUST00000135776; ENSMUST00000140608; ENSMUST00000149831; ENSMUST00000154807; ENSMUST00000156630; BC037717; OTTMUST00000065255; OTTMUST00000065256; OTTMUST00000065257; OTTMUST00000065258; OTTMUST00000065259; OTTMUST00000065260; OTTMUST00000065261; OTTMUST00000065262; uc008ylg.2; uc008ylh.2	Lrrc8d	leucine rich repeat containing 8D	chr5	+	Multiple_Complex	105699969	105815215
TC0900000533.mm.2	7.5	6.89	0.31	0.28	T	T	1.53	0.0013	0.1003	0.0007	0.0339	T	NM_001005421; ENSMUST00000050020; BC050133; OTTMUST00000040457; uc009pfd.2; uc009pfe.2	Amica1	adhesion molecule, interacts with CXADR antigen 1	chr9	+	Coding	45079183	45108531
TC1100003054.mm.2	12.68	12.06	0.48	0.49	T	T	1.53	0.0072	0.2119	0.01	0.1913	T	NM_011900; ENSMUST00000018905; ENSMUST00000125389; ENSMUST00000127118; ENSMUST00000129224; ENSMUST00000137288; ENSMUST00000139155; ENSMUST00000148242; ENSMUST00000149764; ENSMUST00000153217; ENSMUST00000155200; BC026776; BC048871; OTTMUST00000013453; OTTMUST00000013454; OTTMUST00000013455; OTTMUST00000013456; OTTMUST00000013457; OTTMUST00000013458; OTTMUST00000013459; OTTMUST00000013460; OTTMUST0…	Mpdu1	mannose-P-dolichol utilization defect 1	chr11	-	Multiple_Complex	69656697	69662642
TC1200001464.mm.2	10.63	10.01	0.23	0.49	T	T	1.53	0.0115	0.2449	0.0059	0.1406	T	NM_001161111; NM_172574; ENSMUST00000054536; ENSMUST00000067572; ENSMUST00000134938; ENSMUST00000137960; ENSMUST00000140933; ENSMUST00000141232; ENSMUST00000156360; BC025220; OTTMUST00000068060; OTTMUST00000068061; OTTMUST00000068062; OTTMUST00000068063; OTTMUST00000068064; OTTMUST00000068065; OTTMUST00000068066; uc007nck.2; uc007ncl.2	Pqlc3	PQ loop repeat containing	chr12	-	Multiple_Complex	16988648	17000408
TC1400000246.mm.2	6.67	6.06	0.34	0.31	T	T	1.53	0.0127	0.2533	0.0129	0.221	T	NM_134084; ENSMUST00000022419; ENSMUST00000125881; BC004041; OTTMUST00000056678; OTTMUST00000056679; uc007srr.1	Ppif	peptidylprolyl isomerase F (cyclophilin F)	chr14	+	Multiple_Complex	25694154	25700468
TC1400001785.mm.2	10.59	9.97	0.78	0.58	T	T	1.53	0.0085	0.2239	0.0002	0.011	T	NM_027464; ENSMUST00000022317; ENSMUST00000118466; ENSMUST00000128236; ENSMUST00000130166; ENSMUST00000134715; ENSMUST00000135797; ENSMUST00000136661; ENSMUST00000143143; ENSMUST00000152837; ENSMUST00000153830; BC056635; OTTMUST00000069260; OTTMUST00000069261; OTTMUST00000069262; OTTMUST00000069263; OTTMUST00000069264; OTTMUST00000069265; OTTMUST00000069266; OTTMUST00000069267; OTTMUST00000069268…	Fam213a	family with sequence similarity 213, member A	chr14	-	Multiple_Complex	40993735	41013788
TC1400002746.mm.2	6.91	6.3	0.65	0.26	T	T	1.53	0.0396	0.379	0.0127	0.2188	T	NM_183031; ENSMUST00000049872; BC052868; uc007vaq.1	Gpr183	G protein-coupled receptor 183	chr14	-	Coding	121952331	121965193
TC1500001777.mm.2	6.81	6.2	0.43	0.35	T	T	1.53	0.0034	0.1553	0.0005	0.0268	T	NM_010046; ENSMUST00000023214; ENSMUST00000159776; ENSMUST00000159908; ENSMUST00000160293; ENSMUST00000160294; ENSMUST00000161499; ENSMUST00000162354; ENSMUST00000162813; BC003717; OTTMUST00000088696; OTTMUST00000088697; OTTMUST00000088698; OTTMUST00000088699; OTTMUST00000088700; OTTMUST00000088701; OTTMUST00000088702; OTTMUST00000088703; uc007wkm.1; uc007wkn.1	Dgat1	diacylglycerol O-acyltransferase 1	chr15	-	Multiple_Complex	76502015	76511951
TC1700002138.mm.2	7.55	6.93	0.39	0.31	T	T	1.53	0.0075	0.2144	0.0021	0.0712	T	NM_001145920; NM_001146038; NM_001271627; NM_001271630; NM_001271631; NM_009820; NR_073392; NR_073425; ENSMUST00000113568; ENSMUST00000113571; ENSMUST00000113572; ENSMUST00000159943; ENSMUST00000160199; ENSMUST00000160672; ENSMUST00000160673; ENSMUST00000161489; ENSMUST00000162130; ENSMUST00000162373; ENSMUST00000162629; ENSMUST00000162816; ENSMUST00000162878; OTTMUST00000084307; OTTMUST000000843…	Runx2	runt related transcription factor 2	chr17	-	Multiple_Complex	44495987	44814797
TC1900000073.mm.2	16.3	15.68	0.36	0.41	T	T	1.53	0.0375	0.3729	0.0419	0.3864	T	NM_007687; BC046225; BC058726; BC094357; uc008gdq.2	Cfl1	cofilin 1, non-muscle	chr19	+	Coding	5490455	5494033
TC1900000221.mm.2	8.56	7.95	0.91	0.48	T	T	1.53	0.0012	0.0936	5.47e-05	0.005	T	NM_001166376; NM_028595; ENSMUST00000165310; BC062247; uc008gsg.2; uc008gsh.2	Ms4a6c	membrane-spanning 4-domains, subfamily A, member 6C	chr19	+	Coding	11469368	11482197
TC1100000681.mm.2	7.37	6.75	1.28	0.49	T	T	1.53	0.0208	0.3048	5.17e-05	0.0048	T	NM_001135115; uc011xvf.1	Gm12250	predicted gene 12250	chr11	+	Multiple_Complex	58183843	58190198
TC0500000844.mm.2	12.04	11.43	2.41	3	T	T	1.53	0.0712	0.463	0.1438	0.6087	T	NM_203320; ENSMUST00000031326; BC117014; BC117016	Cxcl3	chemokine (C-X-C motif) ligand 3	chr5	+	Coding	90786101	90788093
TC0500002751.mm.2	9.73	9.11	2.07	2.39	T	T	1.53	0.1943	0.6333	0.5942	0.8922	T	NR_033483; uc012dyn.1	U90926	cDNA sequence U90926	chr5	-	Multiple_Complex	92209895	92215408
TC0700000439.mm.2	6.96	6.35	0.52	0.58	T	T	1.53	0.0518	0.4164	0.0256	0.3124	T	NM_009997; ENSMUST00000098657; BC010761; BC063778; uc009fui.1	Cyp2a4	cytochrome P450, family 2, subfamily a, polypeptide 4	chr7	+	Coding	26307169	26315088
TC1200000866.mm.2	5.22	4.61	0.45	0.33	T	T	1.53	0.0559	0.4282	0.1999	0.6731	T	NM_172583; ENSMUST00000110187; ENSMUST00000131878; ENSMUST00000146292; ENSMUST00000154801; ENSMUST00000156162; BC056936; BC057088; OTTMUST00000063733; OTTMUST00000063773; OTTMUST00000063774; OTTMUST00000063775; uc007oif.1; uc007oig.1; uc007oih.1	Tmem63c	transmembrane protein 63c	chr12	+	Coding	87021340	87090043
TC1300000192.mm.2	7.25	6.64	0.59	0.87	T	T	1.53	0.1035	0.5208	0.3282	0.7795	T	NM_178198; ENSMUST00000110452; OTTMUST00000001060	Hist1h2bj	histone cluster 1, H2bj	chr13	+	Coding	22043214	22043676
TC1400001032.mm.2	9.47	8.86	0.96	0.66	T	T	1.53	0.0934	0.5076	0.3501	0.7918	T	NM_175116; ENSMUST00000044405; BC047931; BC069991; BC145940; BC145942; OTTMUST00000092880; uc007upq.2	Lpar6	lysophosphatidic acid receptor 6	chr14	+	Multiple_Complex	73237891	73243294
TC1600001556.mm.2	9.35	8.74	0.73	0.76	T	T	1.53	0.0545	0.4242	0.0298	0.3351	T	NM_001039530; ENSMUST00000042665; ENSMUST00000135669; ENSMUST00000142946; BC138874; OTTMUST00000067417; OTTMUST00000067418; OTTMUST00000067419; uc007zbs.2; uc007zbt.2; uc007zbu.2; uc012afb.1	Parp14	poly (ADP-ribose) polymerase family, member 14	chr16	-	Multiple_Complex	35832874	35871544
TC0700000759.mm.2	5.71	5.11	0.97	0.43	T	T	1.52	0.0036	0.1623	0.0052	0.1294	T	NM_024253; ENSMUST00000070518; BC055882; uc009gmq.1; uc009gmr.1	Nkg7	natural killer cell group 7 sequence	chr7	+	Coding	43437073	43438249
TC0800001451.mm.2	8.59	7.98	0.33	0.37	T	T	1.52	0.0093	0.229	0.0005	0.0253	T	NM_008320; ENSMUST00000047737; ENSMUST00000160388; ENSMUST00000160594; ENSMUST00000160943; ENSMUST00000162001; ENSMUST00000162658; ENSMUST00000162775; BC005450; OTTMUST00000085321; OTTMUST00000085322; OTTMUST00000085323; OTTMUST00000085324; OTTMUST00000085325; OTTMUST00000085326; OTTMUST00000085327	Irf8	interferon regulatory factor 8	chr8	+	Multiple_Complex	120736358	120756694
TC0800002838.mm.2	6.27	5.66	0.29	0.5	T	T	1.52	0.0188	0.2926	0.0748	0.4863	T	NM_177150; ENSMUST00000040776; BC121824; uc009nef.1; uc009neg.1; uc009neh.1	Cenpt	centromere protein T	chr8	-	Coding	105844678	105852008
TC0900000776.mm.2	10.19	9.59	0.36	0.47	T	T	1.52	0.001	0.0862	0.0047	0.1212	T	NM_001083927; NM_001083928; NM_009389; ENSMUST00000034820; ENSMUST00000159050; ENSMUST00000159140; ENSMUST00000159386; ENSMUST00000159630; ENSMUST00000160541; ENSMUST00000160724; ENSMUST00000160882; ENSMUST00000161194; ENSMUST00000161207; ENSMUST00000161689; ENSMUST00000161993; ENSMUST00000162127; ENSMUST00000162281; ENSMUST00000162583; ENSMUST00000162962; ENSMUST00000162973; ENSMUST00000178113; …	Tle3	transducin-like enhancer of split 3, homolog of Drosophila E(spl)	chr9	+	Multiple_Complex	61372366	61418497
TC1100001638.mm.2	6.56	5.96	0.34	0.23	T	T	1.52	0.0015	0.1051	0.0006	0.0285	T	NM_013792; ENSMUST00000001802; ENSMUST00000138409; ENSMUST00000140735; BC055733; OTTMUST00000005295; OTTMUST00000005296; OTTMUST00000005297; uc007lmz.2; uc007lna.2	Naglu	alpha-N-acetylglucosaminidase (Sanfilippo disease IIIB)	chr11	+	Multiple_Complex	101069877	101077672
TC1100001886.mm.2	9.57	8.97	0.51	0.6	T	T	1.52	0.0054	0.1926	0.0043	0.1143	T	NM_012030; ENSMUST00000021077; BC085141; OTTMUST00000007862; uc007mgp.1; uc007mgq.1	Slc9a3r1	solute carrier family 9 (sodium/hydrogen exchanger), member 3 regulator 1	chr11	+	Coding	115163341	115181181
TC1100003629.mm.2	7.42	6.81	0.42	0.51	T	T	1.52	0.0369	0.3711	0.1061	0.5498	T	NM_134021; ENSMUST00000018803; ENSMUST00000107629; ENSMUST00000153896; BC010785; BC026564; OTTMUST00000003434; OTTMUST00000003435; OTTMUST00000003436; uc007ldc.1	Pnpo	pyridoxine 5-phosphate oxidase; pyridoxine 5'-phosphate oxidase	chr11	-	Multiple_Complex	96937816	96944019
TC1300001954.mm.2	8.77	8.16	0.46	0.49	T	T	1.52	0.0209	0.3048	0.0387	0.3733	T	NM_026738; ENSMUST00000048946; BC147073; BC147074; uc007qix.1; uc007qiy.1	1110007C09Rik	RIKEN cDNA 1110007C09 gene	chr13	-	Coding	49202951	49216026
TC1500000641.mm.2	9.12	8.52	0.57	0.54	T	T	1.52	0.0019	0.1179	2.33e-05	0.0028	T	NM_007780; ENSMUST00000096355; BC113202; uc007woz.2; uc007wpa.2; uc011zvn.1; uc011zvo.1	Csf2rb	colony stimulating factor 2 receptor, beta, low-affinity (granulocyte-macrophage)	chr15	+	Multiple_Complex	78325798	78353847
TC1500001101.mm.2	13.89	13.29	0.38	0.36	T	T	1.52	0.003	0.147	0.0024	0.078	T	NM_001170911; NM_025385; ENSMUST00000023810; ENSMUST00000164688; ENSMUST00000164938; ENSMUST00000164957; ENSMUST00000171245; BC016234; OTTMUST00000089498; OTTMUST00000089499; OTTMUST00000089500; OTTMUST00000089501; OTTMUST00000089502; uc007xvr.2; uc007xvs.2; uc007xvt.2; uc007xvu.2	Prr13	proline rich 13	chr15	+	Coding	102459028	102462806
TC1700002789.mm.2	12.29	11.69	0.62	0.54	T	T	1.52	0.0018	0.1128	7.26e-05	0.006	T	NM_001198560; NM_001198561; NM_001201460; NM_010394; ENSMUST00000071951; ENSMUST00000076256; ENSMUST00000078205; ENSMUST00000116598; ENSMUST00000173016; ENSMUST00000173788; BC120554; OTTMUST00000095869; OTTMUST00000095870; OTTMUST00000095876; uc008chs.2; uc012arh.1; uc012ari.1	H2-Q7; H2-Q9	histocompatibility 2, Q region locus 7; histocompatibility 2, Q region locus 9	chr17	+	Multiple_Complex	35439155	35443773
TC1900001025.mm.2	8.5	7.9	0.38	0.23	T	T	1.52	0.0117	0.2479	0.0807	0.5004	T	NM_008874; ENSMUST00000025912; BC035928; uc008gjp.1	Plcb3	phospholipase C, beta 3	chr19	-	Coding	6952325	6969759
TC0700003517.mm.2	12.67	12.07	0.72	1.14	T	T	1.52	0.2987	0.7176	0.5156	0.866	T	NM_001038643; NM_023908; ENSMUST00000026897; ENSMUST00000098371; ENSMUST00000107453; ENSMUST00000129292; ENSMUST00000134539; ENSMUST00000136389; ENSMUST00000138099; ENSMUST00000142175; BC025059; OTTMUST00000059524; OTTMUST00000059525; OTTMUST00000059526; OTTMUST00000059527; OTTMUST00000059528; OTTMUST00000059545; OTTMUST00000059546; OTTMUST00000059547; uc009hwf.1; uc009hwg.1; uc009hwh.1; uc012fmz…	Slco3a1	solute carrier organic anion transporter family, member 3a1	chr7	-	Multiple_Complex	74275418	74554780
TC1400001157.mm.2	13.25	12.64	0.55	0.66	T	T	1.52	0.2234	0.6618	0.5551	0.8796	T	NM_009769; ENSMUST00000005279; BC006646; BC012958; uc007uvf.1; uc007uvg.1	Klf5	Kruppel-like factor 5	chr14	+	Multiple_Complex	99298691	99313412
TC0100001602.mm.2	10	9.4	0.78	0.4	T	T	1.51	0.0038	0.1639	0.0001	0.0081	T	NM_001252472; NM_001289470; NM_013489; ENSMUST00000042302; ENSMUST00000128189; ENSMUST00000135386; ENSMUST00000136479; ENSMUST00000155802; BC140952; BC144736; OTTMUST00000066580; OTTMUST00000066581; OTTMUST00000066582; OTTMUST00000066583; uc007dpd.3; uc007dpe.2	Cd84	CD84 antigen	chr1	+	Multiple_Complex	171839697	171890718
TC0400004047.mm.2	7.68	7.09	0.33	0.43	T	T	1.51	0.0262	0.3349	0.1329	0.5931	T	NM_001029837; NM_001164049; NM_001164050; NM_001164051; NM_001164052; NM_008840; ENSMUST00000038859; ENSMUST00000105688; ENSMUST00000105689; ENSMUST00000105690; ENSMUST00000118704; ENSMUST00000122059; ENSMUST00000124510; ENSMUST00000127273; ENSMUST00000131224; ENSMUST00000134534; ENSMUST00000137430; ENSMUST00000146612; ENSMUST00000156309; ENSMUST00000177654; BC035203; OTTMUST00000023877; OTTMUST0…	Pik3cd	phosphatidylinositol 3-kinase catalytic delta polypeptide	chr4	-	Multiple_Complex	149649168	149702571
TC0500000599.mm.2	9.75	9.16	0.33	0.43	T	T	1.51	0.03	0.3501	0.1498	0.6168	T	NM_008453; ENSMUST00000165536; ENSMUST00000166409; BC116938; BC119214; uc008xmr.1; uc008xms.1; uc008xmt.1; uc008xmu.1; uc012dwl.1	Klf3	Kruppel-like factor 3 (basic)	chr5	+	Multiple_Complex	64803523	64832641
TC0500000896.mm.2	11.72	11.12	1	0.37	T	T	1.51	0.0341	0.3616	0.1091	0.5562	T	NM_007635; ENSMUST00000031331; ENSMUST00000121127; ENSMUST00000130183; ENSMUST00000149329; ENSMUST00000152097; ENSMUST00000153260; BC088980; OTTMUST00000065855; OTTMUST00000065856; OTTMUST00000065857; OTTMUST00000065858; OTTMUST00000065859; OTTMUST00000065860; uc008yee.2; uc008yef.2	Ccng2	cyclin G2	chr5	+	Multiple_Complex	93267257	93276231
TC0700001116.mm.2	11.64	11.04	0.68	0.71	T	T	1.51	0.0438	0.3922	0.1048	0.5476	T	NM_001113527; NM_020583; ENSMUST00000038142; ENSMUST00000118867; ENSMUST00000120331; ENSMUST00000121645; ENSMUST00000133042; BC022751; OTTMUST00000067502; OTTMUST00000067503; OTTMUST00000067504; OTTMUST00000067505; OTTMUST00000067506; uc009hxu.2; uc009hxv.2	Isg20	interferon-stimulated protein	chr7	+	Multiple_Complex	78913424	78920396
TC0900002532.mm.2	5.99	5.39	0.46	0.24	T	T	1.51	0.0009	0.0811	0.0011	0.0444	T	NM_026674; ENSMUST00000057261; ENSMUST00000169282; BC050923; BC063254; OTTMUST00000092825; OTTMUST00000092828; uc009qfi.1	Aph1c	anterior pharynx defective 1c homolog (C. elegans)	chr9	-	Multiple_Complex	66814994	66834726
TC0X00000065.mm.2	9.42	8.82	0.35	0.32	T	T	1.51	0.001	0.0862	0.0092	0.1829	T	NM_138602; ENSMUST00000033489; BC064757; OTTMUST00000043124; uc009sme.1	Praf2	PRA1 domain family 2	chrX	+	Coding	7728439	7731064
TC0X00000836.mm.2	6.96	6.36	0.48	0.26	T	T	1.51	0.0278	0.3426	0.0958	0.5291	T	NM_001163539; ENSMUST00000113976; BC115576; BC115577; uc009trz.2; uc009tsa.2	5430427O19Rik	RIKEN cDNA 5430427O19 gene	chrX	+	Coding	85821945	85891499
TC1000001744.mm.2	7.79	7.19	0.82	0.92	T	T	1.51	0.037	0.3712	0.0119	0.2122	T	NM_026405; ENSMUST00000019974; BC016409; BC055945; OTTMUST00000068117; uc007ejg.1	Rab32	RAB32, member RAS oncogene family	chr10	-	Coding	10545011	10558233
TC1000002388.mm.2	11.59	10.99	0.4	0.73	T	T	1.51	0.0294	0.3484	0.122	0.5776	T	NM_010798; ENSMUST00000038169; BC024895; BC086928; BC100605; uc007ftc.1	Mif	macrophage migration inhibitory factor	chr10	-	Coding	75859353	75860250
TC1200000279.mm.2	13.88	13.29	0.43	0.5	T	T	1.51	0.0048	0.1813	0.0019	0.0674	T	NM_021524; ENSMUST00000020886; BC004059; BC018358; uc007nif.2	Nampt	nicotinamide phosphoribosyltransferase	chr12	+	Coding	32820335	32853369
TC1200000715.mm.2	8.43	7.84	0.83	0.9	T	T	1.51	0.0177	0.2856	0.0088	0.1787	T	NM_009705; ENSMUST00000021550; BC023349; OTTMUST00000085291; uc007nzv.2	Arg2	arginase type II	chr12	+	Coding	79130777	79156301
TC1200001490.mm.2	11.56	10.96	0.31	0.35	T	T	1.51	0.0124	0.252	0.0002	0.0139	T	NM_001277266; NM_009615; NR_102380; ENSMUST00000064536; ENSMUST00000101551; ENSMUST00000127974; ENSMUST00000132339; ENSMUST00000141799; ENSMUST00000142092; ENSMUST00000145118; ENSMUST00000155115; BC094655; BC114999; BC138416; BC138420; BC145270; OTTMUST00000049766; OTTMUST00000049767; OTTMUST00000049768; OTTMUST00000049769; OTTMUST00000049770; OTTMUST00000049772; OTTMUST00000049773; OTTMUST000000…	Adam17	a disintegrin and metallopeptidase domain 17	chr12	-	Multiple_Complex	21323509	21373632
TC1600001106.mm.2	5.86	5.27	0.49	0.57	T	T	1.51	0.0298	0.3493	0.0012	0.0482	T	NM_001161790; NM_001161791; NM_019453; ENSMUST00000023180; ENSMUST00000100222; BC108993; BC108994; uc007xym.2; uc012aam.1; uc012aan.1	Mefv	Mediterranean fever	chr16	-	Coding	3707215	3718124
TC1700002181.mm.2	6.56	5.96	0.45	0.67	T	T	1.51	0.0446	0.3942	0.2067	0.6839	T	NM_175168; ENSMUST00000044442; BC076578; uc008cth.2; uc008cti.2	Ptk7	PTK7 protein tyrosine kinase 7	chr17	-	Coding	46564451	46629504
TC1900000397.mm.2	10.08	9.49	0.62	0.78	T	T	1.51	0.033	0.358	0.0887	0.5176	T	NM_183160; ENSMUST00000057243; BC087877; uc008har.1	Tmem252	transmembrane protein 252	chr19	+	Coding	24674005	24679661
TC0400003998.mm.2	7.53	6.93	0.32	0.35	T	T	1.51	0.026	0.3341	0.1095	0.5571	T	NM_001127189; ENSMUST00000105734; ENSMUST00000122309; uc008vtb.3; uc012dpf.2	Gm13157	predicted gene 13157	chr4	-	Multiple_Complex	147753974	147809840
TC0300002684.mm.2	16.67	16.08	0.88	0.6	T	T	1.51	0.0954	0.5118	0.2109	0.6867	T	NM_009892; ENSMUST00000063062; ENSMUST00000129563; ENSMUST00000149836; BC061154; OTTMUST00000057874; OTTMUST00000057875; OTTMUST00000057876; uc008qvw.2	Chil3	chitinase-like 3	chr3	-	Multiple_Complex	106147554	106167564
TC0600002550.mm.2	12.43	11.84	0.74	0.94	T	T	1.51	0.0881	0.4968	0.0651	0.4599	T	NM_013820; ENSMUST00000000642; ENSMUST00000168725; ENSMUST00000169270; ENSMUST00000170833; BC054472; OTTMUST00000092356; OTTMUST00000092357; OTTMUST00000092358; OTTMUST00000092359; uc009cll.2	Hk2	hexokinase 2	chr6	-	Multiple_Complex	82725025	82774454
TC0900002805.mm.2	8.85	8.26	0.4	0.48	T	T	1.51	0.0533	0.4209	0.0112	0.205	T	NM_001128601; ENSMUST00000113110; BC024567; uc009qyy.1; uc009qyz.1; uc012gya.1	Mthfsl	5, 10-methenyltetrahydrofolate synthetase-like	chr9	-	Multiple_Complex	88688605	88719798
TC1400000747.mm.2	9.55	8.96	0.4	0.47	T	T	1.51	0.0506	0.4124	0.0193	0.2697	T	NM_022993; ENSMUST00000022782; BC052378; BC054447; uc007twd.1	Lrp10	low-density lipoprotein receptor-related protein 10	chr14	+	Coding	54464147	54471497
TC1500001542.mm.2	9.86	9.26	0.35	0.55	T	T	1.51	0.142	0.5765	0.5095	0.8625	T	NM_026759; ENSMUST00000107207; ENSMUST00000164542; ENSMUST00000165356; ENSMUST00000170135; ENSMUST00000172387; BC060968; OTTMUST00000091161; OTTMUST00000091162; OTTMUST00000091163; OTTMUST00000091164; OTTMUST00000091165; uc007vsf.1; uc007vsg.1; uc007vsh.1	Mrpl13	mitochondrial ribosomal protein L13	chr15	-	Multiple_Complex	55534094	55557748
TC1700001522.mm.2	8.9	8.31	2.5	2	T	T	1.51	0.4358	0.8019	0.3902	0.8128	T	NM_013521; ENSMUST00000061516; OTTMUST00000051698; uc008apt.1	Fpr1	formyl peptide receptor 1	chr17	-	Coding	17876471	17883940
TC0100001526.mm.2	14.12	13.54	0.26	0.47	T	T	1.5	0.0015	0.1055	0.0007	0.0334	T	NM_011804; ENSMUST00000040298; ENSMUST00000111432; ENSMUST00000140769; BC027426; OTTMUST00000051208; OTTMUST00000051209; OTTMUST00000051210; uc007djm.1; uc011wvb.1	Creg1	cellular repressor of E1A-stimulated genes 1	chr1	+	Coding	165763746	165775308
TC0300001109.mm.2	7.12	6.54	0.19	0.43	T	T	1.5	0.0006	0.071	0.0016	0.0585	T	NM_008418; ENSMUST00000052718; BC132349; BC137667; uc008qwp.2	Kcna3	potassium voltage-gated channel, shaker-related subfamily, member 3	chr3	+	Coding	107036162	107038129
TC0700000562.mm.2	8.61	8.03	0.81	0.89	T	T	1.5	0.0469	0.4013	0.0147	0.2361	T	NM_172142; ENSMUST00000046177; ENSMUST00000108175; ENSMUST00000108176; ENSMUST00000153042; BC110633; OTTMUST00000064861; OTTMUST00000064862; OTTMUST00000064863; OTTMUST00000064864; uc009gei.1; uc009gej.1	Nfkbid	nuclear factor of kappa light polypeptide gene enhancer in B cells inhibitor, delta	chr7	+	Multiple_Complex	30421732	30428746
TC0700004313.mm.2	6.14	5.55	0.3	0.28	T	T	1.5	0.0114	0.2449	0.0119	0.2122	T	NM_001037810; NM_009259; NR_110337; ENSMUST00000049931; ENSMUST00000143713; BC100738; BC100739; BC100740; BC100741; OTTMUST00000072890; OTTMUST00000072891	Spn	sialophorin	chr7	-	Multiple_Complex	127132232	127137823
TC0700004515.mm.2	15.73	15.15	0.33	0.74	T	T	1.5	0.0098	0.2301	0.0275	0.3226	T	NM_025378; ENSMUST00000026565; BC010291; OTTMUST00000097290; uc009kjc.1	Ifitm3	interferon induced transmembrane protein 3	chr7	-	Coding	141009586	141010770
TC0900002817.mm.2	8.26	7.68	0.43	0.46	T	T	1.5	0.0132	0.2564	0.0053	0.1312	T	NM_025360; ENSMUST00000058488; BC023338; uc009qzo.2	Tmed3	transmembrane emp24 domain containing 3	chr9	-	Multiple_Complex	89699203	89705043
TC1000000711.mm.2	7.74	7.16	0.35	0.39	T	T	1.5	0.0003	0.0474	9.94e-05	0.0075	T	NM_009630; ENSMUST00000105420; BC110692	Adora2a	adenosine A2a receptor	chr10	+	Coding	75316943	75334788
TC1100002602.mm.2	6.59	6.01	0.35	0.51	T	T	1.5	0.0017	0.1126	0.0038	0.1046	T	NM_001281965; NM_001281966; NM_001281967; NM_001281968; NM_010583; ENSMUST00000020664; ENSMUST00000101306; ENSMUST00000109237; ENSMUST00000155991; BC128374; BC128375; OTTMUST00000012226; OTTMUST00000012227; OTTMUST00000012228; OTTMUST00000061071; uc007ioh.1; uc007ioi.1	Itk	IL2 inducible T cell kinase	chr11	-	Multiple_Complex	46325148	46389515
TC1200001446.mm.2	7.84	7.25	0.62	0.55	T	T	1.5	0.0096	0.2299	0.0217	0.2871	T	NM_029007; ENSMUST00000020926; BC005488; uc007nbn.1	Fam84a	family with sequence similarity 84, member A	chr12	-	Multiple_Complex	14147598	14152038
TC1500000014.mm.2	9.09	8.5	0.88	0.54	T	T	1.5	0.0165	0.2802	0.0257	0.3134	T	NM_016704; ENSMUST00000022788; ENSMUST00000161997; ENSMUST00000162350; ENSMUST00000162585; ENSMUST00000162729; BC011251; OTTMUST00000080935; OTTMUST00000080941; OTTMUST00000080942; OTTMUST00000083365; uc007vco.2; uc011zqw.1	C6	complement component 6	chr15	+	Multiple_Complex	4727175	4815456
TC1700002526.mm.2	10.88	10.29	0.39	0.45	T	T	1.5	0.027	0.3381	0.1378	0.6002	T	NM_011723; ENSMUST00000024866; BC141183; uc008dnr.1	Xdh	xanthine dehydrogenase	chr17	-	Multiple_Complex	73883895	73950196
TC1900000225.mm.2	9.48	8.89	0.7	0.38	T	T	1.5	0.0069	0.2117	1.86e-05	0.0024	T	NM_027209; ENSMUST00000025580; ENSMUST00000159587; ENSMUST00000161157; ENSMUST00000161283; ENSMUST00000163078; BC027425; OTTMUST00000088410; OTTMUST00000088411; OTTMUST00000088422; OTTMUST00000088423; uc008gsk.1	Ms4a6b	membrane-spanning 4-domains, subfamily A, member 6B	chr19	+	Multiple_Complex	11516512	11531256
TC0100000112.mm.2	7.61	7.03	0.6	0.29	T	T	1.5	0.1918	0.63	0.5828	0.8889	T	NM_053191; ENSMUST00000088476; BC116705; uc007ake.2	Pi15	peptidase inhibitor 15	chr1	+	Coding	17601901	17630939
TC0100001382.mm.2	8.11	7.53	0.63	0.27	T	T	1.5	0.0716	0.463	0.004	0.1108	T	NM_011882; ENSMUST00000086209; ENSMUST00000182016; ENSMUST00000182131; ENSMUST00000182538; ENSMUST00000182722; ENSMUST00000183241; BC138013; OTTMUST00000114392; OTTMUST00000114394; OTTMUST00000114395; OTTMUST00000114396; OTTMUST00000114397; OTTMUST00000114398; uc007daf.1; uc007dag.2; uc007dah.1; uc007daj.2; uc011wtu.1	Rnasel	ribonuclease L (2, 5-oligoisoadenylate synthetase-dependent); ribonuclease L (2', 5'-oligoisoadenylate synthetase-dependent)	chr1	+	Multiple_Complex	153749426	153764221
TC0400003475.mm.2	7.55	6.96	0.84	0.66	T	T	1.5	0.1869	0.6255	0.3403	0.7873	T	NM_029662; ENSMUST00000030408; ENSMUST00000127047; ENSMUST00000138964; ENSMUST00000152308; BC046793; BC060526; OTTMUST00000020307; OTTMUST00000020308; OTTMUST00000020309; OTTMUST00000020310; uc008uoo.2	Mfsd2a	major facilitator superfamily domain containing 2A	chr4	-	Multiple_Complex	122946850	122961188
TC0500003014.mm.2	5.35	4.77	0.69	0.56	T	T	1.5	0.1283	0.558	0.2934	0.7544	T	NM_027323; ENSMUST00000031289; ENSMUST00000125628; ENSMUST00000146510; ENSMUST00000147940; ENSMUST00000155756; ENSMUST00000156083; OTTMUST00000057220; OTTMUST00000057221; OTTMUST00000057222; OTTMUST00000057223; OTTMUST00000057224; OTTMUST00000057225; uc008ysz.2; uc008ytb.2	Srrd	SRR1 domain containing	chr5	-	Multiple_Complex	112337391	112343040
TC1000000847.mm.2	8.83	8.25	0.43	0.74	T	T	1.5	0.0545	0.4242	0.2005	0.6742	T	NM_029272; ENSMUST00000020361; ENSMUST00000105364; ENSMUST00000152939; ENSMUST00000155336; ENSMUST00000155523; ENSMUST00000157063; BC013503; OTTMUST00000045757; OTTMUST00000045758; OTTMUST00000045759; OTTMUST00000045760; OTTMUST00000045761; uc007gci.1	Ndufs7	NADH dehydrogenase (ubiquinone) Fe-S protein 7	chr10	+	Multiple_Complex	80249121	80256794
TC1000000852.mm.2	10.46	9.87	0.84	0.72	T	T	1.5	0.1811	0.6192	0.2328	0.7077	T	NM_001204931; NM_139292; ENSMUST00000040081; ENSMUST00000105354; ENSMUST00000105355; ENSMUST00000105357; ENSMUST00000105358; ENSMUST00000153167; BC029741; OTTMUST00000045836; OTTMUST00000045837; OTTMUST00000045838; OTTMUST00000045839; OTTMUST00000047779; OTTMUST00000047780; uc007gct.2; uc007gcu.2	Reep6	receptor accessory protein 6	chr10	+	Multiple_Complex	80329953	80336441
TC1100004196.mm.2	13.13	12.55	0.57	0.58	T	T	1.5	0.555	0.854	0.5247	0.8691	T	NM_001164798; NM_001164799; NM_001164800; NM_001164801; NM_001164802; NM_024249; ENSMUST00000045402; ENSMUST00000053692; ENSMUST00000076697; ENSMUST00000103018; ENSMUST00000124997; ENSMUST00000129128; ENSMUST00000129575; ENSMUST00000129710; ENSMUST00000132239; ENSMUST00000135605; ENSMUST00000146641; ENSMUST00000148503; ENSMUST00000150315; ENSMUST00000152859; ENSMUST00000154444; ENSMUST00000179094…	Slc38a10	solute carrier family 38, member 10	chr11	-	Multiple_Complex	120103951	120151351
TC1300000463.mm.2	10.17	9.58	0.55	0.64	T	T	1.5	0.1629	0.603	0.5541	0.8792	T	NM_025387; BC025854; BC055862; uc007qet.2; uc007qeu.2	Tmem14c	transmembrane protein 14C	chr13	+	Coding	41016250	41022582
TC1400000574.mm.2	11.62	11.04	0.41	0.48	T	T	1.5	0.063	0.4474	0.0151	0.2396	T	NM_013632; ENSMUST00000048615; ENSMUST00000178092; BC003788; BC052679; OTTMUST00000080867; uc007tme.2	Pnp	purine-nucleoside phosphorylase	chr14	+	Coding	50944302	50965237
TC1700001877.mm.2	11.79	11.21	0.7	0.77	T	T	1.5	0.1061	0.5251	0.3126	0.7701	T	NM_020581; ENSMUST00000002360; ENSMUST00000173869; ENSMUST00000174858; ENSMUST00000174872; BC006611; BC021343; BC025797; OTTMUST00000095930; OTTMUST00000095931; OTTMUST00000095932; OTTMUST00000095933; uc008bzp.2; uc012apl.1	Angptl4	angiopoietin-like 4	chr17	-	Multiple_Complex	33773750	33781575
TC0200005175.mm.2	7.3	6.72	0.32	0.31	T	T	1.49	0.0079	0.218	0.0147	0.2361	T	NM_177782; ENSMUST00000036719; ENSMUST00000099080; ENSMUST00000109246; ENSMUST00000127553; ENSMUST00000136564; ENSMUST00000136974; ENSMUST00000140624; ENSMUST00000152238; BC151074; BC157940; OTTMUST00000002256; OTTMUST00000038616; OTTMUST00000038617; OTTMUST00000038618; OTTMUST00000038635; OTTMUST00000038636; OTTMUST00000038637; OTTMUST00000038638; uc008nym.1; uc008nyn.1; uc008nyo.1	Prex1	phosphatidylinositol-3,4,5-trisphosphate-dependent Rac exchange factor 1	chr2	-	Multiple_Complex	166566342	166713832
TC0300001624.mm.2	11.39	10.82	0.51	0.5	T	T	1.49	0.0192	0.2956	0.0155	0.2432	T	NM_001025261; NM_001025262; NM_001025263; NM_001025264; NM_009412; ENSMUST00000063496; ENSMUST00000091354; ENSMUST00000091355; ENSMUST00000094381; ENSMUST00000120143; ENSMUST00000121038; ENSMUST00000124956; ENSMUST00000129736; ENSMUST00000134788; ENSMUST00000145905; ENSMUST00000155450; BC002036; BC004068; BC094018; OTTMUST00000068504; OTTMUST00000068505; OTTMUST00000068506; OTTMUST00000068507; OT…	Tpd52	tumor protein D52	chr3	-	Multiple_Complex	8928626	9004723
TC0300003214.mm.2	7.38	6.8	0.28	0.39	T	T	1.49	0.0052	0.1888	0.0172	0.2559	T	NM_011886; ENSMUST00000029684; ENSMUST00000098941; ENSMUST00000120697; ENSMUST00000124291; ENSMUST00000129294; ENSMUST00000136165; ENSMUST00000148881; ENSMUST00000156447; BC002021; OTTMUST00000073765; OTTMUST00000073766; OTTMUST00000073767; OTTMUST00000073768; OTTMUST00000073769; OTTMUST00000073770; OTTMUST00000073771; OTTMUST00000073772; uc008pxw.1; uc008pxx.1; uc012csh.1	Scamp3	secretory carrier membrane protein 3	chr3	+	Multiple_Complex	89177473	89182770
TC0400004194.mm.2	10.99	10.42	0.37	0.31	T	T	1.49	0.0068	0.2116	0.0372	0.368	T	NM_001160319; ENSMUST00000097822; ENSMUST00000129779; ENSMUST00000129949; ENSMUST00000133220; ENSMUST00000135534; ENSMUST00000136230; ENSMUST00000141327; ENSMUST00000145273; ENSMUST00000145659; ENSMUST00000149995; ENSMUST00000165860; OTTMUST00000023125; OTTMUST00000023295; OTTMUST00000023296; OTTMUST00000023298; OTTMUST00000023299; OTTMUST00000023300; OTTMUST00000023301; OTTMUST00000023302; OTTMU…	Ubr4	ubiquitin protein ligase E3 component n-recognin 4	chr4	+	Multiple_Complex	139380659	139489588
TC0700002135.mm.2	7.89	7.31	0.35	0.32	T	T	1.49	0.0044	0.1734	0.0123	0.2154	T	NM_029934; ENSMUST00000038608; ENSMUST00000118710; ENSMUST00000127106; ENSMUST00000128364; ENSMUST00000131688; ENSMUST00000133223; ENSMUST00000150684; ENSMUST00000150785; BC023417; BC118958; OTTMUST00000055526; OTTMUST00000055527; OTTMUST00000055528; OTTMUST00000055529; OTTMUST00000055530; OTTMUST00000055531; OTTMUST00000069121; OTTMUST00000084719; uc009evq.1; uc009evr.1; uc009evs.1; uc009evt.1	Mboat7	membrane bound O-acyltransferase domain containing 7	chr7	-	Multiple_Complex	3677789	3693525
TC0800002004.mm.2	7.96	7.39	0.34	0.27	T	T	1.49	0.0027	0.1374	0.0147	0.2361	T	NM_001122822; NM_011721; BC050921; BC060700; uc009ljw.1; uc012gca.1; uc012gcb.1; uc012gcc.1; uc012gcd.1	Wrn	Werner syndrome homolog (human)	chr8	-	Coding	33234373	33385527
TC0900000748.mm.2	10.58	10	0.67	0.36	T	T	1.49	0.0195	0.2967	0.0107	0.1984	T	NM_010421; ENSMUST00000026262; BC010755; uc009pxw.1	Hexa	hexosaminidase A	chr9	+	Coding	59539667	59565110
TC1000001596.mm.2	9.31	8.74	0.62	0.41	T	T	1.49	0.0336	0.3593	0.063	0.4528	T	NM_019963; ENSMUST00000085708; ENSMUST00000105238; uc007hma.1; uc007hmb.1; uc011xqd.1	Stat2	signal transducer and activator of transcription 2	chr10	+	Coding	128270576	128292849
TC1000002099.mm.2	8.59	8.02	0.52	0.56	T	T	1.49	0.0203	0.3012	0.0048	0.1236	T	NM_007548; ENSMUST00000039174; ENSMUST00000105490; ENSMUST00000167340; OTTMUST00000089714; OTTMUST00000089715; OTTMUST00000089716; uc007ezw.1	Prdm1	PR domain containing 1, with ZNF domain	chr10	-	Multiple_Complex	44437175	44528501
TC1400001338.mm.2	7.62	7.04	0.44	0.47	T	T	1.49	0.0476	0.4044	0.0104	0.1958	T	NM_144844; ENSMUST00000038374; ENSMUST00000128893; ENSMUST00000132444; ENSMUST00000135578; ENSMUST00000138836; ENSMUST00000140517; ENSMUST00000143240; ENSMUST00000147018; ENSMUST00000148172; ENSMUST00000152383; ENSMUST00000154206; ENSMUST00000156755; ENSMUST00000177312; BC006915; BC049802; OTTMUST00000063407; OTTMUST00000063408; OTTMUST00000063409; OTTMUST00000063410; OTTMUST00000063411; OTTMUST0…	Pcca	propionyl-Coenzyme A carboxylase, alpha polypeptide	chr14	+	Multiple_Complex	122534324	122891100
TC1500000308.mm.2	6.06	5.49	0.52	0.27	T	T	1.49	0.0126	0.253	0.005	0.1264	T	NM_001289506; NM_001289508; NM_001289512; NM_001289513; NM_029422; ENSMUST00000022913; BC139146; BC145558	Dcstamp	dentrocyte expressed seven transmembrane protein	chr15	+	Coding	39745930	39760938
TC1500001491.mm.2	6.98	6.41	0.34	0.4	T	T	1.49	9.28e-05	0.0214	8.15e-05	0.0065	T	NM_032000; NR_035444; ENSMUST00000077935; ENSMUST00000165201; ENSMUST00000183421; ENSMUST00000183757; ENSMUST00000183997; ENSMUST00000184458; ENSMUST00000184885; ENSMUST00000185183; BC037058; BC049857; BC099962; OTTMUST00000117346; OTTMUST00000117347; OTTMUST00000117348; OTTMUST00000117349; OTTMUST00000117350; OTTMUST00000117351; OTTMUST00000117352; uc007vqw.2; uc007vqx.2; uc007vqy.2; uc007vra.1;…	Trps1; Mir1907	trichorhinophalangeal syndrome I (human); microRNA 1907	chr15	-	Multiple_Complex	50654752	50890463
TC1700001902.mm.2	7.59	7.02	0.66	0.32	T	T	1.49	0.0001	0.0263	1.07e-05	0.0016	T	NM_013585; ENSMUST00000114230; ENSMUST00000171321; ENSMUST00000173831; ENSMUST00000174576; ENSMUST00000178857; ENSMUST00000179593; BC116364; OTTMUST00000093460; OTTMUST00000093461; OTTMUST00000093462; OTTMUST00000093463; OTTMUST00000093464; OTTMUST00000093465; uc008cbs.1	Psmb9	proteasome (prosome, macropain) subunit, beta type 9 (large multifunctional peptidase 2)	chr17	-	Multiple_Complex	34181988	34187764
TC1700002244.mm.2	8.44	7.86	0.29	0.54	T	T	1.49	0.0017	0.1113	0.0082	0.171	T	NM_181397; ENSMUST00000044503; ENSMUST00000113195; ENSMUST00000156094; BC052074; OTTMUST00000056511; OTTMUST00000056512; OTTMUST00000056513; uc008cyr.1; uc008cys.1	Rftn1	raftlin lipid raft linker 1	chr17	-	Multiple_Complex	49992257	50190674
TC1800001375.mm.2	6.91	6.34	0.31	0.35	T	T	1.49	0.0223	0.3149	0.0968	0.531	T	NM_029909; ENSMUST00000025488; ENSMUST00000139243; ENSMUST00000152087; uc008eyx.2; uc008eyy.2	C330018D20Rik	RIKEN cDNA C330018D20 gene	chr18	-	Multiple_Complex	56955828	56975379
TC1900000787.mm.2	7.95	7.38	0.5	0.39	T	T	1.49	0.0365	0.3702	0.1825	0.6538	T	NM_001142918; NM_001142919; NM_001142920; NM_001142921; NM_001142922; NM_001142923; NM_001142924; NM_009333; ENSMUST00000041717; ENSMUST00000061496; ENSMUST00000111646; ENSMUST00000111649; ENSMUST00000111651; ENSMUST00000111652; ENSMUST00000111653; ENSMUST00000111654; ENSMUST00000111656; ENSMUST00000111657; ENSMUST00000111658; ENSMUST00000111659; ENSMUST00000111662; ENSMUST00000126434; ENSMUST000…	Tcf7l2	transcription factor 7 like 2, T cell specific, HMG box	chr19	+	Multiple_Complex	55741810	55933655
TC1900000890.mm.2	8.66	8.09	0.18	0.46	T	T	1.49	0.0071	0.2117	0.0447	0.3938	T	NM_026316; ENSMUST00000051803; BC046597; uc008fxq.1	Aldh3b1	aldehyde dehydrogenase 3 family, member B1	chr19	-	Coding	3913491	3929761
TC0X00003436.mm.2	6.59	6.01	0.43	0.67	T	T	1.49	0.2271	0.6648	0.6539	0.9106	T	NM_001033362; ENSMUST00000101358; ENSMUST00000125656; BC147523; BC147537; uc009txa.1; uc009txb.1	Gm614	predicted gene 614	chrX	-	Multiple_Complex	101261376	101263992
TC0100001858.mm.2	5.94	5.36	0.58	0.42	T	T	1.49	0.0663	0.4538	0.1191	0.5726	T	NM_010892; ENSMUST00000027931; ENSMUST00000126446; ENSMUST00000136733; ENSMUST00000150839; BC010302; BC011316; BC057576; OTTMUST00000066790; OTTMUST00000066791; OTTMUST00000066792; OTTMUST00000066793; uc007ecw.2; uc007ecx.2; uc011wyv.1	Nek2	NIMA (never in mitosis gene a)-related expressed kinase 2	chr1	+	Multiple_Complex	191821444	191833050
TC0300002236.mm.2	11.26	10.68	0.99	0.83	T	T	1.49	0.0857	0.4926	0.0615	0.4488	T	NM_011905; ENSMUST00000029623; BC014693; uc008ppn.2	Tlr2	toll-like receptor 2	chr3	-	Coding	83836272	83841767
TC0500003191.mm.2	6.29	5.71	0.38	0.35	T	T	1.49	0.1524	0.5912	0.178	0.6497	T	NM_010765; NM_172126; ENSMUST00000031410; ENSMUST00000100757; ENSMUST00000111781; ENSMUST00000111782; ENSMUST00000111783; ENSMUST00000111786; ENSMUST00000126524; ENSMUST00000128782; ENSMUST00000131914; ENSMUST00000151352; ENSMUST00000152270; ENSMUST00000153763; ENSMUST00000154628; BC019184; BC052093; OTTMUST00000057126; OTTMUST00000057139; OTTMUST00000057140; OTTMUST00000057172; OTTMUST0000005717…	Mapkapk5; Adam1a	MAP kinase-activated protein kinase 5; a disintegrin and metallopeptidase domain 1a	chr5	-	Multiple_Complex	121518576	121545905
TC1000000820.mm.2	11.89	11.32	0.74	0.83	T	T	1.49	0.3626	0.7549	0.7688	0.9441	T	NM_001077363; NM_001283013; NM_008956; ENSMUST00000057343; ENSMUST00000095457; ENSMUST00000099958; ENSMUST00000164385; ENSMUST00000165153; ENSMUST00000165704; ENSMUST00000165724; ENSMUST00000168216; ENSMUST00000168683; ENSMUST00000168988; ENSMUST00000169091; ENSMUST00000169483; ENSMUST00000169580; ENSMUST00000171216; ENSMUST00000171599; ENSMUST00000172282; BC007472; BC028848; BC066210; BC086489; …	Ptbp1	polypyrimidine tract binding protein 1	chr10	+	Multiple_Complex	79854427	79864771
TC1100002329.mm.2	11.04	10.46	0.38	0.44	T	T	1.49	0.3217	0.7312	0.7843	0.9468	T	NM_008618; ENSMUST00000102874; ENSMUST00000125302; ENSMUST00000144978; ENSMUST00000146146; BC050940; OTTMUST00000011704; OTTMUST00000011705; OTTMUST00000011706; OTTMUST00000011707; uc007idv.2	Mdh1	malate dehydrogenase 1, NAD (soluble)	chr11	-	Multiple_Complex	21556692	21572367
TC1100003252.mm.2	10.97	10.39	0.49	0.71	T	T	1.49	0.1182	0.5423	0.2209	0.6959	T	NM_007754; ENSMUST00000021201; ENSMUST00000132796; ENSMUST00000151584; OTTMUST00000014086; OTTMUST00000014087; OTTMUST00000014088; uc007kga.1; uc007kgb.1	Cpd	carboxypeptidase D	chr11	-	Multiple_Complex	76777208	76847018
TC1400002834.mm.2	7.55	6.98	0.5	0.59	T	T	1.49	0.1333	0.5656	0.0892	0.5187	T	NM_001159417; NM_001159418; NM_008394; ENSMUST00000126269; ENSMUST00000130697; ENSMUST00000136109; ENSMUST00000138037; ENSMUST00000145680; BC005435; BC012968; OTTMUST00000072012; OTTMUST00000072014; OTTMUST00000072015; OTTMUST00000072016; OTTMUST00000072017; uc007tzk.2; uc007tzl.2; uc007tzm.1; uc007tzn.1	Irf9	interferon regulatory factor 9	chr14	+	Multiple_Complex	55603985	55610030
TC1900000027.mm.2	6.44	5.86	0.32	0.43	T	T	1.49	0.0756	0.4715	0.0823	0.5034	T	NM_008851; NR_075078; ENSMUST00000049658; ENSMUST00000100022; ENSMUST00000125596; ENSMUST00000126620; ENSMUST00000127056; ENSMUST00000128798; ENSMUST00000131265; ENSMUST00000139427; ENSMUST00000145214; ENSMUST00000145915; ENSMUST00000151957; BC044893; BC048150; OTTMUST00000064614; OTTMUST00000064615; OTTMUST00000064616; OTTMUST00000064617; OTTMUST00000064618; OTTMUST00000064619; OTTMUST0000006462…	Pitpnm1	phosphatidylinositol transfer protein, membrane-associated 1	chr19	+	Multiple_Complex	4099998	4113965
TC0100000765.mm.2	8.66	8.09	0.32	0.25	T	T	1.48	0.0239	0.3233	0.0005	0.0272	T	NM_001013817; ENSMUST00000080204; ENSMUST00000113385; ENSMUST00000159234; ENSMUST00000160119; ENSMUST00000161497; ENSMUST00000162925; BC069971; OTTMUST00000074815; OTTMUST00000074816; OTTMUST00000074817; OTTMUST00000074899; OTTMUST00000074900; OTTMUST00000074901; uc007buc.1	Sp140	Sp140 nuclear body protein	chr1	+	Multiple_Complex	85600378	85645037
TC0300001490.mm.2	7.09	6.53	0.47	0.46	T	T	1.48	0.039	0.3778	0.0194	0.2697	T	NM_022983; ENSMUST00000039164; BC125460; BC125462; uc008rra.2	Lpar3	lysophosphatidic acid receptor 3	chr3	+	Coding	146220961	146286214
TC0500001912.mm.2	7.47	6.9	0.51	0.51	T	T	1.48	0.0462	0.3993	0.2329	0.7078	T	NM_001103156; NM_001103157; NM_001285469; NM_001285470; NM_001285471; NM_028734; ENSMUST00000015797; ENSMUST00000115424; ENSMUST00000115425; ENSMUST00000115426; ENSMUST00000115427; ENSMUST00000148333; ENSMUST00000149412; ENSMUST00000150238; ENSMUST00000164219; BC150881; BC150889; BC150997; BC151008; OTTMUST00000051255; OTTMUST00000063967; OTTMUST00000063968; OTTMUST00000063969; OTTMUST00000063970…	Steap2	six transmembrane epithelial antigen of prostate 2	chr5	-	Multiple_Complex	5664829	5694578
TC0500002190.mm.2	7.18	6.61	0.33	0.33	T	T	1.48	0.0012	0.0962	0.0036	0.101	T	NM_153196; ENSMUST00000031018; BC023339; OTTMUST00000070182; OTTMUST00000070183; OTTMUST00000070184; uc008wyv.1	Rbks	ribokinase	chr5	-	Multiple_Complex	31624439	31697627
TC0600000388.mm.2	8.59	8.02	0.75	0.44	T	T	1.48	0.0142	0.2628	0.0101	0.1918	T	NM_011539; ENSMUST00000003017; ENSMUST00000159226; ENSMUST00000160963; ENSMUST00000161360; ENSMUST00000161781; ENSMUST00000162521; ENSMUST00000162656; BC029014; OTTMUST00000087034; OTTMUST00000087035; OTTMUST00000087036; OTTMUST00000087037; OTTMUST00000087038; OTTMUST00000087039; OTTMUST00000087040; uc009blc.1; uc009bld.1; uc009ble.1; uc009blf.1	Tbxas1	thromboxane A synthase 1, platelet	chr6	+	Multiple_Complex	38875404	39084585
TC0700000388.mm.2	7.92	7.35	0.26	0.38	T	T	1.48	0.0098	0.2314	0.0429	0.3909	T	NM_023154; ENSMUST00000077191; BC010592; BC083162; BC094044; OTTMUST00000077464; uc009fqb.2	Ethe1	ethylmalonic encephalopathy 1	chr7	+	Coding	24587543	24608926
TC0700003592.mm.2	8.89	8.33	0.31	0.46	T	T	1.48	0.0041	0.1682	0.0176	0.2578	T	NM_172903; ENSMUST00000098346; BC055006; uc009iao.2; uc009iap.2; uc009iaq.1; uc009iar.2	Man2a2	mannosidase 2, alpha 2	chr7	-	Multiple_Complex	80349097	80371375
TC0700003647.mm.2	6.68	6.11	0.48	0.35	T	T	1.48	0.0131	0.2558	0.0525	0.4218	T	NM_030705; ENSMUST00000094216; BC018326; OTTMUST00000075242; uc009idw.1	Mesdc1	mesoderm development candidate 1	chr7	-	Coding	83879873	83884341
TC0700004545.mm.2	7.15	6.58	0.31	0.25	T	T	1.48	0.0008	0.0787	0.0044	0.1174	T	NM_001142681; NM_026522; ENSMUST00000026586; ENSMUST00000064642; ENSMUST00000118694; ENSMUST00000133359; ENSMUST00000143561; ENSMUST00000147610; ENSMUST00000153191; ENSMUST00000155305; ENSMUST00000166082; BC006876; BC061063; OTTMUST00000071736; OTTMUST00000071737; OTTMUST00000071738; OTTMUST00000071739; OTTMUST00000071740; OTTMUST00000071741; OTTMUST00000071742; uc009klp.2; uc009klq.2	Chid1	chitinase domain containing 1	chr7	-	Multiple_Complex	141493136	141539857
TC0800000711.mm.2	11.64	11.08	0.45	0.53	T	T	1.48	0.0175	0.285	0.0211	0.2836	T	NM_007509; ENSMUST00000006435; ENSMUST00000123290; ENSMUST00000125211; ENSMUST00000129797; ENSMUST00000153079; ENSMUST00000153680; BC012497; BC046302; BC085300; OTTMUST00000063125; OTTMUST00000063127; OTTMUST00000063135; OTTMUST00000063136; OTTMUST00000063137; OTTMUST00000063138; uc009lww.2; uc009lwx.2; uc009lwy.1	Atp6v1b2	ATPase, H+ transporting, lysosomal V1 subunit B2	chr8	+	Multiple_Complex	69088646	69113718
TC0800002941.mm.2	10.79	10.23	0.13	0.26	T	T	1.48	0.0096	0.2299	0.0267	0.3187	T	NM_009149; ENSMUST00000003404; ENSMUST00000164283; ENSMUST00000168741; ENSMUST00000169020; BC021306; OTTMUST00000092400; OTTMUST00000092401; OTTMUST00000092402; OTTMUST00000092403; uc009nma.1; uc012gkv.1	Glg1	golgi apparatus protein 1	chr8	-	Multiple_Complex	111153310	111259216
TC0900000031.mm.2	8.89	8.32	0.47	0.26	T	T	1.48	0.0008	0.0785	1.59e-05	0.0021	T	NM_009807; ENSMUST00000027015; BC008152; uc009obr.1	Casp1	caspase 1	chr9	+	Coding	5298517	5307281
TC1000001599.mm.2	12.24	11.68	0.39	0.33	T	T	1.48	0.023	0.3198	0.0125	0.2166	T	NM_026444; ENSMUST00000005826; BC013554; BC029754; uc007hmj.1	Cs	citrate synthase	chr10	+	Coding	128337817	128362479
TC1200001262.mm.2	7.91	7.34	0.32	0.41	T	T	1.48	0.0013	0.1008	6.98e-05	0.0059	T	NM_007421; ENSMUST00000021726; ENSMUST00000180015; BC039943; uc007peu.2; uc011yvf.1	Adssl1	adenylosuccinate synthetase like 1	chr12	+	Coding	112620045	112641358
TC1200001912.mm.2	7.35	6.79	0.31	0.45	T	T	1.48	0.0316	0.3547	0.0483	0.4072	T	NM_009189; ENSMUST00000050029; ENSMUST00000175677; ENSMUST00000176091; ENSMUST00000176310; BC023304; OTTMUST00000104017; OTTMUST00000104018; OTTMUST00000104019; OTTMUST00000104020; uc007nwa.2	Six1	sine oculis-related homeobox 1	chr12	-	Multiple_Complex	73036929	73053887
TC1300002697.mm.2	9.59	9.03	0.28	0.53	T	T	1.48	0.0014	0.104	0.0039	0.1076	T	NM_130796; ENSMUST00000109241; BC063089; BC137801; BC145951; uc007rxg.2; uc007rxh.1	Snx18	sorting nexin 18	chr13	-	Multiple_Complex	113592179	113618564
TC1400000851.mm.2	7.17	6.61	0.38	0.55	T	T	1.48	0.0014	0.1048	0.0001	0.0086	T	NM_001033272; ENSMUST00000022566; ENSMUST00000159135; ENSMUST00000159169; ENSMUST00000159476; ENSMUST00000159729; ENSMUST00000160095; ENSMUST00000160973; ENSMUST00000162131; ENSMUST00000162939; ENSMUST00000162945; BC138455; BC145285; OTTMUST00000089047; OTTMUST00000089048; OTTMUST00000089049; OTTMUST00000089050; OTTMUST00000089051; OTTMUST00000089052; OTTMUST00000089053; OTTMUST00000089054; OTTMU…	Spata13	spermatogenesis associated 13	chr14	+	Multiple_Complex	60634001	60764556
TC1400000895.mm.2	16.52	15.96	0.46	0.25	T	T	1.48	7.16e-05	0.0187	4.04e-07	0.0001	T	NM_007798; ENSMUST00000006235; BC006656; uc007uhh.2	Ctsb	cathepsin B	chr14	+	Coding	63122462	63145923
TC1400002067.mm.2	7.37	6.81	0.72	0.48	T	T	1.48	0.0333	0.3593	0.0106	0.1976	T	NM_016972; ENSMUST00000022787; BC059004; uc007txa.1; uc007txb.1	Slc7a8	solute carrier family 7 (cationic amino acid transporter, y+ system), member 8	chr14	-	Coding	54722215	54781886
TC1400002833.mm.2	7.56	6.99	0.28	0.5	T	T	1.48	0.0187	0.2915	0.0179	0.26	T	NM_194346; ENSMUST00000019443; ENSMUST00000126544; ENSMUST00000133903; ENSMUST00000137296; ENSMUST00000140178; BC057595; OTTMUST00000072008; OTTMUST00000072009; OTTMUST00000072010; OTTMUST00000072011; OTTMUST00000072412; uc007tzi.1; uc007tzj.1	Rnf31	ring finger protein 31	chr14	+	Multiple_Complex	55591708	55603693
TC1600000708.mm.2	13.93	13.36	0.21	0.18	T	T	1.48	4.61e-05	0.0149	7.02e-07	0.0002	T	NM_010581; ENSMUST00000084838; ENSMUST00000114496; BC012667; OTTMUST00000035527; OTTMUST00000035528; uc007zkg.1; uc007zkh.1	Cd47	CD47 antigen (Rh-related antigen, integrin-associated signal transducer)	chr16	+	Multiple_Complex	49855618	49915010
TC0100000656.mm.2	9.92	9.36	0.64	0.55	T	T	1.48	0.0654	0.4509	0.0674	0.4659	T	NM_001159883; NM_001159884; NM_001159885; NM_020266; NM_178055; ENSMUST00000055223; ENSMUST00000082158; BC011090; uc007bom.2; uc007bon.2; uc007boo.2; uc007bop.2; uc011wnm.1	Dnajb2	DnaJ (Hsp40) homolog, subfamily B, member 2	chr1	+	Multiple_Complex	75236423	75245692
TC0100000870.mm.2	10.46	9.89	0.79	0.7	T	T	1.48	0.2353	0.6719	0.6784	0.9179	T	NM_001271607; NM_007722; ENSMUST00000065587; ENSMUST00000159654; BC015254; OTTMUST00000072324; OTTMUST00000072325	Ackr3	atypical chemokine receptor 3	chr1	+	Coding	90203980	90216751
TC0100002725.mm.2	7.38	6.81	0.35	0.38	T	T	1.48	0.1876	0.6262	0.3513	0.7929	T	NM_030194; NM_175397; ENSMUST00000093508; ENSMUST00000128339; ENSMUST00000130727; ENSMUST00000131950; ENSMUST00000143363; ENSMUST00000150114; ENSMUST00000151690; ENSMUST00000152399; BC039938; BC094500; OTTMUST00000060409; OTTMUST00000060410; OTTMUST00000060411; OTTMUST00000060476; OTTMUST00000060477; OTTMUST00000060478; OTTMUST00000060479; OTTMUST00000060480; uc007btz.2; uc007bua.2; uc007bub.2; u…	Sp110	Sp110 nuclear body protein	chr1	-	Multiple_Complex	85576899	85603891
TC0200002542.mm.2	4.96	4.39	0.48	0.43	T	T	1.48	0.087	0.4948	0.1482	0.6154	T	NM_013599; ENSMUST00000017881; ENSMUST00000134382; ENSMUST00000137626; ENSMUST00000144917; BC046991; OTTMUST00000002322; OTTMUST00000002323; OTTMUST00000039540; OTTMUST00000039541	Mmp9	matrix metallopeptidase 9	chr2	+	Multiple_Complex	164940780	164955850
TC0800001420.mm.2	12.72	12.15	0.55	1	T	T	1.48	0.1051	0.5233	0.1557	0.6245	T	NM_027950; ENSMUST00000098365; ENSMUST00000126414; ENSMUST00000131448; ENSMUST00000144381; ENSMUST00000145604; ENSMUST00000152420; BC022135; BC132440; BC138192; OTTMUST00000068136; OTTMUST00000068137; OTTMUST00000068138; OTTMUST00000068139; OTTMUST00000068140; OTTMUST00000068141; uc009npp.1; uc012glr.1	Osgin1	oxidative stress induced growth inhibitor 1	chr8	+	Multiple_Complex	119434124	119446256
TC0800001632.mm.2	8.24	7.68	0.32	0.43	T	T	1.48	0.1863	0.6245	0.1374	0.5993	T	NM_183315; ENSMUST00000053252; BC028881; uc009ktp.2	Ctxn1	cortexin 1	chr8	-	Coding	4257646	4259274
TC0900000862.mm.2	12.39	11.82	0.37	0.65	T	T	1.48	0.0704	0.462	0.181	0.6531	T	NM_011149; ENSMUST00000034947; BC013061; uc009qei.1	Ppib	peptidylprolyl isomerase B	chr9	+	Coding	66060169	66066629
TC1200000744.mm.2	11.19	10.62	0.63	0.77	T	T	1.48	0.1086	0.5278	0.0989	0.5354	T	NM_001242419; NM_178682; ENSMUST00000068519; BC040401; uc007obi.2; uc007obj.2	Susd6	sushi domain containing 6	chr12	+	Multiple_Complex	80790532	80880833
TC1300000258.mm.2	8.97	8.41	0.58	0.76	T	T	1.48	0.3939	0.7763	0.5635	0.8818	T	NM_015786; ENSMUST00000040914; BC089604; OTTMUST00000001376	Hist1h1c	histone cluster 1, H1c	chr13	+	Coding	23738807	23740367
TC1600001112.mm.2	5.69	5.12	0.48	0.44	T	T	1.48	0.0842	0.4892	0.3291	0.7796	T	NM_177472; ENSMUST00000040790; ENSMUST00000128980; ENSMUST00000145706; ENSMUST00000146569; ENSMUST00000156542; ENSMUST00000165830; ENSMUST00000171658; ENSMUST00000171762; BC065125; OTTMUST00000041796; OTTMUST00000041797; OTTMUST00000041798; OTTMUST00000041799; OTTMUST00000041800; OTTMUST00000092616; OTTMUST00000092617; OTTMUST00000092618	Slx4	SLX4 structure-specific endonuclease subunit homolog (S. cerevisiae)	chr16	-	Multiple_Complex	3979105	4003770
TC0100002656.mm.2	8.88	8.32	0.23	0.33	T	T	1.47	0.0095	0.2295	0.0025	0.0816	T	NM_001285927; NM_175291; ENSMUST00000077946; BC150753; uc007bre.1; uc007brf.1; uc007bri.2	Dock10	dedicator of cytokinesis 10	chr1	-	Multiple_Complex	80501068	80758553
TC0300002485.mm.2	10.32	9.76	0.31	0.49	T	T	1.47	0.0325	0.3569	0.0591	0.442	T	NM_001081293; ENSMUST00000090791; BC067054; uc008qkx.1; uc008qky.1; uc008qkz.1; uc008qla.1; uc008qlb.1; uc008qlc.1; uc008qld.1; uc008qle.1	Rprd2	regulation of nuclear pre-mRNA domain containing 2	chr3	-	Multiple_Complex	95759873	95818953
TC0400001541.mm.2	7.86	7.3	0.28	0.46	T	T	1.47	0.0148	0.2658	0.0928	0.526	T	NM_026441; ENSMUST00000030563; ENSMUST00000118199; BC019191; OTTMUST00000021749; uc008uyw.1	Pef1	penta-EF hand domain containing 1	chr4	+	Coding	130102558	130128138
TC0400003000.mm.2	6.51	5.96	0.47	0.52	T	T	1.47	0.0056	0.195	0.0058	0.1384	T	NM_025760; ENSMUST00000030221; ENSMUST00000132493; ENSMUST00000151280; BC020155; OTTMUST00000017561; OTTMUST00000017562; uc008tmx.2; uc008tmy.2	Hacd4	3-hydroxyacyl-CoA dehydratase 4	chr4	-	Multiple_Complex	88396144	88438928
TC0600002024.mm.2	7.15	6.59	0.45	0.57	T	T	1.47	0.0071	0.2117	0.0275	0.3226	T	NM_175750; ENSMUST00000115096; BC141298; OTTMUST00000035006; uc009bgm.3	Plxna4	plexin A4	chr6	-	Multiple_Complex	32144294	32588192
TC0700000635.mm.2	6.39	5.84	0.35	0.46	T	T	1.47	0.032	0.3558	0.1422	0.6062	T	ENSMUST00000105172	LOC102638521	60S ribosomal protein L23a	chr7	+	Coding	34251038	34251493
TC0700002421.mm.2	5.79	5.24	0.31	0.22	T	F	1.47	0.0038	0.1639	0.025	0.3089	F	NM_001146005; NM_176912; ENSMUST00000098792; ENSMUST00000171425; BC137941; BC145834; uc009fhk.2; uc012fae.1	C5ar2	complement component 5a receptor 2	chr7	-	Multiple_Complex	16234585	16244154
TC0800000312.mm.2	8.64	8.08	0.42	0.52	T	T	1.47	0.0332	0.359	0.1863	0.657	T	NM_027194; ENSMUST00000033961; BC026789; uc009lfm.2; uc009lfn.2	Tm2d2	TM2 domain containing 2	chr8	+	Coding	25017211	25023260
TC0800000323.mm.2	10.74	10.18	0.21	0.5	T	T	1.47	0.0037	0.1639	0.0279	0.3249	T	NM_001001735; NM_001081269; ENSMUST00000084026; ENSMUST00000129959; ENSMUST00000136107; ENSMUST00000139966; ENSMUST00000141781; ENSMUST00000142395; ENSMUST00000143445; ENSMUST00000146919; ENSMUST00000147935; ENSMUST00000153597; ENSMUST00000155861; OTTMUST00000081967; OTTMUST00000081968; OTTMUST00000081969; OTTMUST00000081970; OTTMUST00000081971; OTTMUST00000081972; OTTMUST00000081973; OTTMUST0000…	Whsc1l1	Wolf-Hirschhorn syndrome candidate 1-like 1 (human)	chr8	+	Multiple_Complex	25601601	25719667
TC0900002728.mm.2	7.29	6.73	0.23	0.27	T	T	1.47	0.0053	0.1909	0.0258	0.3134	T	NM_001276452; NM_172773; ENSMUST00000052441; ENSMUST00000117645; ENSMUST00000119213; BC058785; OTTMUST00000076135; OTTMUST00000076136; OTTMUST00000076137	Slc17a5	solute carrier family 17 (anion/sugar transporter), member 5	chr9	-	Multiple_Complex	78536487	78588045
TC1_GL456212_random00000013.mm.2	7.05	6.49	0.48	0.33	T	T	1.47	0.0006	0.0681	2.57e-06	0.0005	T	uc008idk.1	Sp110	Sp110 nuclear body protein	chr1_GL456212_random	-	Coding	128553	151235
TC1000000385.mm.2	9.62	9.07	0.39	0.34	T	T	1.47	8.95e-05	0.0214	0.0006	0.0282	T	NM_172416; ENSMUST00000040718; ENSMUST00000105497; ENSMUST00000144806; ENSMUST00000147899; ENSMUST00000154048; BC057635; OTTMUST00000046475; OTTMUST00000046476; OTTMUST00000046477; OTTMUST00000046478; OTTMUST00000046479; uc007eyu.2; uc007eyv.2	Ostm1	osteopetrosis associated transmembrane protein 1	chr10	+	Multiple_Complex	42583822	42702462
TC1000003097.mm.2	11.11	10.56	0.42	0.52	T	T	1.47	0.0048	0.1813	0.0073	0.1601	T	NM_001171026; NM_177614; ENSMUST00000080975; ENSMUST00000164259; BC031768; uc007hhz.2; uc007hia.2	Os9	amplified in osteosarcoma	chr10	-	Multiple_Complex	127093643	127121160
TC1000003148.mm.2	10.45	9.89	0.19	0.45	T	T	1.47	0.0089	0.2271	0.0027	0.0853	T	NM_011843; ENSMUST00000026427; BC011482; uc007hng.1; uc007hnh.1	Esyt1	extended synaptotagmin-like protein 1	chr10	-	Coding	128510248	128525859
TC1100004283.mm.2	11.74	11.19	0.39	0.57	T	T	1.47	0.0156	0.2722	0.0196	0.2707	T	NM_009304; ENSMUST00000026649; ENSMUST00000120928; ENSMUST00000143852; ENSMUST00000175737; ENSMUST00000176936; ENSMUST00000177131; ENSMUST00000177241; BC004829; OTTMUST00000007955; OTTMUST00000007956; OTTMUST00000076392; OTTMUST00000110669; OTTMUST00000110670; OTTMUST00000110671; OTTMUST00000110672; uc007mnw.2; uc007mnx.2	Syngr2	synaptogyrin 2	chr11	+	Multiple_Complex	117809667	117814286
TC1200001947.mm.2	8.54	7.98	0.31	0.31	T	T	1.47	0.0361	0.3687	0.0052	0.1298	T	NM_001172104; NM_028356; ENSMUST00000167011; ENSMUST00000176102; ENSMUST00000176187; ENSMUST00000176278; ENSMUST00000176509; ENSMUST00000176967; BC068249; OTTMUST00000110013; OTTMUST00000110014; OTTMUST00000110015; OTTMUST00000110016; OTTMUST00000110017; uc007nyb.1; uc007nyc.2; uc011ynz.1	Zbtb25	zinc finger and BTB domain containing 25	chr12	-	Coding	76347782	76369602
TC1400000477.mm.2	6.82	6.27	0.52	0.4	T	T	1.47	0.008	0.218	0.0431	0.3921	T	NM_008964; ENSMUST00000046891; BC005440; OTTMUST00000093310; uc007tgd.2	Ptger2	prostaglandin E receptor 2 (subtype EP2)	chr14	+	Coding	44988111	45003820
TC1400000501.mm.2	6.15	5.6	0.53	0.33	T	T	1.47	0.0374	0.3727	0.1099	0.5578	T	NM_028222; ENSMUST00000067426; BC049694; uc007the.2; uc007thf.2	Cdkn3	cyclin-dependent kinase inhibitor 3	chr14	+	Coding	46760541	46771525
TC1700001619.mm.2	15.64	15.08	0.26	0.46	T	T	1.47	0.004	0.1682	0.0005	0.0264	T	NM_009729; NR_037854; ENSMUST00000024932; ENSMUST00000098862; ENSMUST00000148541; ENSMUST00000150647; ENSMUST00000151061; ENSMUST00000156061; BC083129; BC099475; BC132267; BC132611; OTTMUST00000058234; OTTMUST00000058235; OTTMUST00000058236; OTTMUST00000058237; OTTMUST00000058238; OTTMUST00000058239; uc008aup.2	Atp6v0c; Atp6v0c-ps2	ATPase, H+ transporting, lysosomal V0 subunit C; ATPase, H+ transporting, lysosomal V0 subunit C, pseudogene 2	chr17	-	Multiple_Complex	24163865	24169702
TC1700002660.mm.2	6	5.45	0.36	0.49	T	T	1.47	0.0122	0.2498	0.0879	0.517	T	NM_001163622; NM_001163623; NM_001163624; NM_145984; ENSMUST00000072406; ENSMUST00000171795; BC004612; uc008dtm.2; uc008dtn.2; uc008dto.2; uc008dtp.2; uc008dtq.2; uc008dtr.2; uc008dts.1	Prepl	prolyl endopeptidase-like	chr17	-	Multiple_Complex	85063477	85090274
TC1800001216.mm.2	10.82	10.26	0.41	0.38	T	T	1.47	0.0238	0.3229	0.15	0.6168	T	NM_007858; ENSMUST00000025337; ENSMUST00000080033; ENSMUST00000115629; ENSMUST00000115631; ENSMUST00000115634; ENSMUST00000124822; ENSMUST00000127346; ENSMUST00000129688; BC070412; OTTMUST00000049918; OTTMUST00000049938; OTTMUST00000049939; OTTMUST00000049940; OTTMUST00000049941; OTTMUST00000049942	Diaph1	diaphanous related formin 1	chr18	-	Multiple_Complex	37843601	37935476
TC0100002350.mm.2	8.54	7.99	0.12	0.44	T	T	1.47	0.101	0.5181	0.3422	0.7877	T	NM_001081433; ENSMUST00000044359; ENSMUST00000177679; ENSMUST00000177704; ENSMUST00000177919; ENSMUST00000178156; ENSMUST00000178226; ENSMUST00000178685; ENSMUST00000178905; ENSMUST00000178935; ENSMUST00000179030; ENSMUST00000179242; ENSMUST00000179398; ENSMUST00000180189; ENSMUST00000180327; BC157918; BC157951; BC172102; OTTMUST00000111387; OTTMUST00000111388; OTTMUST00000111389; OTTMUST00000111…	Ankrd44	ankyrin repeat domain 44	chr1	-	Multiple_Complex	54645340	54926387
TC0200005114.mm.2	15.07	14.52	0.79	0.89	T	T	1.47	0.291	0.714	0.5913	0.8912	T	NM_011521; ENSMUST00000017153; ENSMUST00000142909; BC005679; OTTMUST00000002252; OTTMUST00000038948; uc008nuq.1	Sdc4	syndecan 4	chr2	-	Multiple_Complex	164424247	164443887
TC0300000528.mm.2	10.53	9.98	0.54	0.63	T	T	1.47	0.0518	0.4164	0.1936	0.6658	T	NM_178892; ENSMUST00000047906; ENSMUST00000130705; ENSMUST00000154094; BC068173; OTTMUST00000052639; OTTMUST00000052640; OTTMUST00000052641; uc008pkr.1	Tiparp	TCDD-inducible poly(ADP-ribose) polymerase	chr3	+	Multiple_Complex	65528410	65555518
TC0700001519.mm.2	7.29	6.73	0.52	0.34	T	T	1.47	0.1375	0.5701	0.1967	0.669	T	NM_001013616; ENSMUST00000097023; ENSMUST00000098180; ENSMUST00000128493; ENSMUST00000144455; ENSMUST00000144538; ENSMUST00000153324; BC138965; OTTMUST00000045667; OTTMUST00000045668; OTTMUST00000045669; OTTMUST00000045983; OTTMUST00000045984; OTTMUST00000050479; uc009ivp.1; uc009ivq.1	Trim6	tripartite motif-containing 6	chr7	+	Multiple_Complex	104218793	104235152
TC0700001669.mm.2	8.75	8.19	0.42	0.69	T	T	1.47	0.4138	0.7882	0.8294	0.96	T	NM_011055; ENSMUST00000032909; ENSMUST00000140007; ENSMUST00000149455; OTTMUST00000062959; OTTMUST00000063037; OTTMUST00000063038; uc009jic.1	Pde3b	phosphodiesterase 3B, cGMP-inhibited	chr7	+	Multiple_Complex	114415254	114539251
TC0800000756.mm.2	10.15	9.6	0.46	0.65	T	T	1.47	0.1047	0.5229	0.0234	0.297	T	NM_023627; ENSMUST00000019283; BC003458; uc009mav.1; uc009maw.1	Isyna1	myo-inositol 1-phosphate synthase A1	chr8	+	Coding	70594481	70597290
TC0800001037.mm.2	7.75	7.2	0.8	0.8	T	T	1.47	0.1951	0.6345	0.0766	0.4916	T	NM_145857; ENSMUST00000054324; ENSMUST00000109634; ENSMUST00000118370; ENSMUST00000124091; OTTMUST00000074061; OTTMUST00000074062; OTTMUST00000074063; OTTMUST00000074064; uc009mrq.1; uc009mrr.1; uc009mrs.1; uc012gib.1	Nod2	nucleotide-binding oligomerization domain containing 2	chr8	+	Multiple_Complex	88647315	88688474
TC0900000254.mm.2	10.08	9.52	0.59	0.75	T	T	1.47	0.5531	0.853	0.6605	0.9125	T	NM_144543; ENSMUST00000039161; BC016594; uc009oqa.2; uc009oqb.2; uc009oqc.2	Thyn1	thymocyte nuclear protein 1	chr9	+	Coding	26999677	27007334
TC0900002491.mm.2	10.28	9.73	0.46	0.6	T	T	1.47	0.0523	0.4185	0.1011	0.5404	T	NM_008927; ENSMUST00000005066; ENSMUST00000147796; ENSMUST00000152535; ENSMUST00000152675; BC054754; OTTMUST00000040998; OTTMUST00000040999; OTTMUST00000041000; OTTMUST00000042616; uc009qbp.1	Map2k1	mitogen-activated protein kinase kinase 1	chr9	-	Multiple_Complex	64185770	64253631
TC0900002870.mm.2	8.07	7.52	0.41	0.47	T	T	1.47	0.0736	0.4679	0.0937	0.5263	T	NM_001033210; ENSMUST00000093800; ENSMUST00000119760; ENSMUST00000135816; BC139068; BC139069; OTTMUST00000076193; OTTMUST00000076194; OTTMUST00000076195; uc009rbk.2	Pls1	plastin 1 (I-isoform)	chr9	-	Multiple_Complex	95752642	95845311
TC1100001538.mm.2	8.06	7.51	0.45	0.3	T	T	1.47	0.1228	0.5495	0.1541	0.6228	T	NM_021493; ENSMUST00000093940; ENSMUST00000107601; ENSMUST00000121799; ENSMUST00000142465; ENSMUST00000152933; OTTMUST00000005237; OTTMUST00000005238; OTTMUST00000005241; OTTMUST00000005383; uc007lec.1; uc007led.1	Arhgap23	Rho GTPase activating protein 23	chr11	+	Multiple_Complex	97415533	97502402
TC1200000652.mm.2	15.84	15.28	0.47	0.58	T	T	1.47	0.172	0.6104	0.5504	0.877	T	NM_010431; ENSMUST00000021530; ENSMUST00000110461; ENSMUST00000110464; ENSMUST00000149740; ENSMUST00000157041; BC026139; OTTMUST00000047239; OTTMUST00000047240; OTTMUST00000047241; OTTMUST00000047244; OTTMUST00000047245; uc007nwo.2; uc007nwp.2; uc007nwq.2; uc007nwr.2	Hif1a	hypoxia inducible factor 1, alpha subunit	chr12	+	Multiple_Complex	73901375	73947530
TC1600001366.mm.2	9.35	8.8	0.67	0.53	T	T	1.47	0.0995	0.5166	0.3444	0.7882	T	NM_001001881; ENSMUST00000053336; BC072629; uc007yrl.2	2510009E07Rik	RIKEN cDNA 2510009E07 gene	chr16	-	Multiple_Complex	21649044	21694665
TC1800000484.mm.2	12.09	11.53	0.35	0.29	T	T	1.47	0.0955	0.5118	0.1825	0.6538	T	NM_009681; ENSMUST00000025357; BC012656; BC108327; BC131985	Ap3s1	adaptor-related protein complex 3, sigma 1 subunit	chr18	+	Coding	46741917	46790826
TC1800000609.mm.2	6.86	6.31	0.88	0.67	T	T	1.47	0.0582	0.4347	0.0072	0.1585	T	NM_001101475; ENSMUST00000171297; uc008faa.2	F830016B08Rik	RIKEN cDNA F830016B08 gene	chr18	+	Coding	60293380	60303016
TC1900000645.mm.2	6.84	6.29	0.69	0.5	T	T	1.47	0.1447	0.5807	0.5143	0.8651	T	NM_024450; ENSMUST00000026220; BC118033; BC118045; uc008hpn.1; uc008hpo.1	Scd3	stearoyl-coenzyme A desaturase 3	chr19	+	Coding	44203288	44244016
TC1900000401.mm.2	11.51	10.95	0.47	1.06	T	T	1.47	0.2461	0.6817	0.3734	0.807	T	XM_001478443.2	Gm3873	PREDICTED: predicted gene 3873 (Gm3873), mRNA.	chr19	+	Coding	25033142	25033531
TC0100002556.mm.2	4.33	3.79	0.62	0.4	T	F	1.46	0.0316	0.3547	0.1025	0.5433	F	NM_001045533; ENSMUST00000047786; BC098191; OTTMUST00000065971; uc007bkn.1	March4	membrane-associated ring finger (C3HC4) 4	chr1	-	Multiple_Complex	72427112	72536930
TC0200002018.mm.2	12.05	11.51	0.88	0.44	T	T	1.46	0.0169	0.2827	0.0002	0.0136	T	NM_001177833; NM_001177834; NM_001177835; NM_001177836; NM_001177837; NM_001177838; NM_001177839; NM_001177840; NM_145533; ENSMUST00000028806; ENSMUST00000110179; ENSMUST00000110180; ENSMUST00000110181; ENSMUST00000110182; ENSMUST00000110183; ENSMUST00000110186; ENSMUST00000110188; ENSMUST00000110189; ENSMUST00000129143; ENSMUST00000131698; ENSMUST00000149180; ENSMUST00000151143; ENSMUST000001516…	Smox	spermine oxidase	chr2	+	Multiple_Complex	131491496	131525922
TC0500003533.mm.2	6.94	6.4	0.21	0.6	T	T	1.46	0.0475	0.4041	0.1165	0.5686	T	NM_001122730; NM_178242; ENSMUST00000151477; ENSMUST00000152247; ENSMUST00000155461; BC049818; OTTMUST00000042401; OTTMUST00000042402; OTTMUST00000083126; uc009ajg.1; uc009ajh.1	Tnrc18	trinucleotide repeat containing 18	chr5	-	Multiple_Complex	142724605	142817662
TC0700004635.mm.2	5.39	4.85	0.31	0.43	T	T	1.46	0.0312	0.3542	0.0379	0.3696	T	NM_011090; NR_028115; ENSMUST00000038176; ENSMUST00000090689; ENSMUST00000131255; BC127613; OTTMUST00000050515; OTTMUST00000069110; uc009ewp.2; uc009ewq.2; uc012ewj.1	Lilra6	leukocyte immunoglobulin-like receptor, subfamily A (with TM domain), member 6	chr7	-	Multiple_Complex	3908280	3915503
TC0900002377.mm.2	9.77	9.22	0.32	0.42	T	T	1.46	0.0119	0.2483	0.0309	0.3417	T	NM_007783; ENSMUST00000034863; BC018394; BC052006; uc009pvj.1; uc009pvl.1	Csk	c-src tyrosine kinase	chr9	-	Coding	57626646	57653631
TC1000000056.mm.2	7.14	6.59	0.46	0.31	T	T	1.46	0.0367	0.3703	0.0436	0.3924	T	NM_172785; ENSMUST00000039484; BC112398; uc007eiq.2	Zc3h12d	zinc finger CCCH type containing 12D	chr10	+	Coding	7832470	7870397
TC1000000558.mm.2	7.42	6.87	0.51	0.61	T	T	1.46	0.017	0.2831	0.044	0.3929	T	NM_025273; ENSMUST00000020298; BC024354	Pcbd1	pterin 4 alpha carbinolamine dehydratase/dimerization cofactor of hepatocyte nuclear factor 1 alpha (TCF1) 1	chr10	+	Coding	61089331	61094329
TC1000001183.mm.2	13.88	13.34	0.39	0.37	T	T	1.46	0.0059	0.2014	0.0255	0.3123	T	NM_007569; ENSMUST00000038377; BC006834; BC018309; uc007gww.2	Btg1	B cell translocation gene 1, anti-proliferative	chr10	+	Multiple_Complex	96617001	96622813
TC1000003018.mm.2	7.93	7.38	0.42	0.28	T	T	1.46	0.0081	0.2182	0.0003	0.0187	T	NM_080446; ENSMUST00000020449; ENSMUST00000148241; ENSMUST00000154501; BC068140; OTTMUST00000084499; OTTMUST00000084500; OTTMUST00000084501; uc007her.1; uc007hes.2	Helb	helicase (DNA) B	chr10	-	Multiple_Complex	120083608	120112987
TC1000003096.mm.2	13.97	13.43	0.19	0.4	T	T	1.46	0.0178	0.2856	0.0026	0.0829	T	NM_025982; ENSMUST00000060991; BC023306; uc007hhw.1	Tspan31	tetraspanin 31	chr10	-	Coding	127067289	127070261
TC1100000907.mm.2	8.18	7.64	0.49	0.64	T	T	1.46	0.0439	0.3926	0.2418	0.7143	T	NM_001024206; ENSMUST00000060956; ENSMUST00000102601; ENSMUST00000102602; ENSMUST00000108662; ENSMUST00000140555; BC115818; BC115921; OTTMUST00000013353; OTTMUST00000013354; OTTMUST00000013355; OTTMUST00000013356; OTTMUST00000013357; uc007jpq.2; uc007jpr.1	Trappc1	trafficking protein particle complex 1	chr11	+	Multiple_Complex	69323980	69325793
TC1100001386.mm.2	9.79	9.24	0.31	0.4	T	T	1.46	0.0063	0.2044	0.0193	0.2697	T	NM_009546; ENSMUST00000000284; ENSMUST00000100627; ENSMUST00000107896; BC006908; BC034276; OTTMUST00000002622; OTTMUST00000002623; OTTMUST00000002624; uc007kwb.1; uc007kwc.1; uc011ycl.1; uc011ycm.1	Trim25	tripartite motif-containing 25	chr11	+	Multiple_Complex	88999376	89020293
TC1100001634.mm.2	12.39	11.84	0.35	0.52	T	T	1.46	0.0125	0.2525	0.0919	0.5253	T	NM_001243049; NM_001243050; NM_001243051; NM_016920; ENSMUST00000044721; ENSMUST00000092663; ENSMUST00000103110; ENSMUST00000127810; ENSMUST00000134919; ENSMUST00000139619; ENSMUST00000139857; ENSMUST00000151554; ENSMUST00000154896; ENSMUST00000168757; BC066839; BC071182; OTTMUST00000004306; OTTMUST00000004307; OTTMUST00000004308; OTTMUST00000004309; OTTMUST00000004354; OTTMUST00000004355; OTTMUS…	Atp6v0a1	ATPase, H+ transporting, lysosomal V0 subunit A1	chr11	+	Multiple_Complex	101009452	101063719
TC1100003600.mm.2	9.05	8.51	0.53	0.26	T	T	1.46	0.012	0.2493	0.0173	0.256	T	NM_001163464; NM_025659; ENSMUST00000059026; ENSMUST00000131049; ENSMUST00000137645; ENSMUST00000143492; BC058260; OTTMUST00000003501; OTTMUST00000003502; OTTMUST00000003503; OTTMUST00000003504; uc007lat.2; uc011ydb.1	Abi3	ABI gene family, member 3	chr11	-	Multiple_Complex	95830072	95842476
TC1200001207.mm.2	10.61	10.06	0.26	0.46	T	T	1.46	0.0222	0.3145	0.1181	0.5704	T	NM_001081457; NM_001081458; NM_001135001; NM_012023; ENSMUST00000084985; ENSMUST00000109832; BC003979; uc007pbj.2; uc007pbk.1; uc011yur.1	Ppp2r5c	protein phosphatase 2, regulatory subunit B, gamma; protein phosphatase 2, regulatory subunit B', gamma	chr12	+	Multiple_Complex	110447179	110583075
TC1200002525.mm.2	8.3	7.75	1.32	0.5	T	T	1.46	0.0409	0.3831	7.65e-05	0.0063	T	OTTMUST00000090575; OTTMUST00000090576; OTTMUST00000090577; OTTMUST00000090578; uc007oxa.2	Serpina3g	serine (or cysteine) peptidase inhibitor, clade A, member 3G	chr12	+	Multiple_Complex	104236242	104241939
TC1300000887.mm.2	7.98	7.43	0.32	0.32	T	T	1.46	0.0059	0.2009	0.0063	0.1457	T	NM_011390; ENSMUST00000017900; BC141107; uc007rea.1; uc007reb.1; uc007rec.1; uc007red.1; uc007ree.1	Slc12a7	solute carrier family 12, member 7	chr13	+	Coding	73733094	73816743
TC1600001580.mm.2	9.05	8.5	0.76	0.41	T	T	1.46	0.0272	0.3388	0.005	0.1267	T	NM_019388; ENSMUST00000089620; ENSMUST00000135280; ENSMUST00000145506; ENSMUST00000154485; BC013807; OTTMUST00000035568; OTTMUST00000070738; OTTMUST00000070739; OTTMUST00000071002; uc007zcq.2	Cd86	CD86 antigen	chr16	-	Multiple_Complex	36603869	36666081
TC1700001270.mm.2	8.12	7.57	0.37	0.35	T	T	1.46	0.0161	0.2777	0.0064	0.1477	T	NM_028576; ENSMUST00000095188; BC138272; BC138273; uc008dtt.1; uc008dtu.1	Camkmt	calmodulin-lysine N-methyltransferase	chr17	+	Coding	85090552	85458580
TC1800001461.mm.2	8.83	8.28	1.01	0.34	T	T	1.46	0.0302	0.351	0.0462	0.3999	T	NM_007998; ENSMUST00000025484; BC006746; uc008feh.1; uc008fei.1; uc008fej.1	Fech	ferrochelatase	chr18	-	Multiple_Complex	64456550	64489066
TC0200000591.mm.2	13.16	12.62	0.46	0.43	T	T	1.46	0.2217	0.6603	0.152	0.6195	T	NM_001252547; NM_013781; NR_045535; ENSMUST00000074248; ENSMUST00000113242; ENSMUST00000124133; ENSMUST00000131101; ENSMUST00000139563; ENSMUST00000141670; BC113203; OTTMUST00000029789; OTTMUST00000029790; OTTMUST00000029791; OTTMUST00000029792; OTTMUST00000030034; OTTMUST00000030035; uc008jgp.2; uc008jgq.2; uc008jgr.2	Sh2d3c	SH2 domain containing 3C	chr2	+	Multiple_Complex	32721055	32755512
TC0200004422.mm.2	9.55	9	1.02	0.98	T	T	1.46	0.4281	0.7975	0.8115	0.955	T	NM_199310; ENSMUST00000036470; ENSMUST00000110833; ENSMUST00000110834; BC023926; OTTMUST00000037465; OTTMUST00000037466; OTTMUST00000037467; uc008lsx.2; uc008lsy.1	Ccdc32	coiled-coil domain containing 32	chr2	-	Coding	119017779	119029393
TC0200005146.mm.2	8.69	8.15	0.17	0.4	T	T	1.46	0.0602	0.4408	0.1924	0.6649	T	NM_080287; NM_207706; ENSMUST00000071699; ENSMUST00000074046; ENSMUST00000094329; ENSMUST00000103088; ENSMUST00000103091; ENSMUST00000126318; ENSMUST00000127496; ENSMUST00000128690; ENSMUST00000133205; ENSMUST00000137188; ENSMUST00000148643; ENSMUST00000149844; BC023954; OTTMUST00000002281; OTTMUST00000002283; OTTMUST00000002284; OTTMUST00000002285; OTTMUST00000002286; OTTMUST00000002287; OTTMUST…	Elmo2	engulfment and cell motility 2	chr2	-	Multiple_Complex	165288031	165326479
TC0300000137.mm.2	13.1	12.55	0.76	0.89	T	T	1.46	0.0695	0.4594	0.1672	0.6373	T	NM_001276248; NM_001276250; NM_007752; ENSMUST00000003714; ENSMUST00000091309; ENSMUST00000108325; ENSMUST00000108328; ENSMUST00000108329; ENSMUST00000125994; ENSMUST00000128615; ENSMUST00000129135; ENSMUST00000131454; ENSMUST00000131811; ENSMUST00000150264; ENSMUST00000172605; ENSMUST00000172860; ENSMUST00000173779; ENSMUST00000173848; ENSMUST00000174803; BC062957; OTTMUST00000057274; OTTMUST000…	Cp	ceruloplasmin	chr3	+	Multiple_Complex	19957054	20009750
TC0500000321.mm.2	7.43	6.89	0.37	0.41	T	T	1.46	0.1918	0.63	0.4714	0.8476	T	NM_172993; ENSMUST00000076264; BC089160; uc008wyg.2; uc012dun.1; uc012duo.1	Zfp512	zinc finger protein 512	chr5	+	Coding	31452436	31481754
TC0500002722.mm.2	8.61	8.07	0.26	0.56	T	T	1.46	0.1875	0.6261	0.3249	0.7774	T	NM_001033310; NM_001163456; NR_028088; ENSMUST00000048363; ENSMUST00000118816; ENSMUST00000131068; ENSMUST00000133905; ENSMUST00000144898; ENSMUST00000148480; BC138972; BC145479; BC145728; OTTMUST00000068947; OTTMUST00000068948; OTTMUST00000068949; OTTMUST00000068950; OTTMUST00000068951; OTTMUST00000068952; uc008yar.2; uc008yas.2; uc012dyg.1	Cox18	cytochrome c oxidase assembly protein 18	chr5	-	Multiple_Complex	90214724	90224001
TC0600003264.mm.2	5.43	4.88	0.73	0.47	T	T	1.46	0.1574	0.5971	0.223	0.698	T	NM_001170851; NM_008462; ENSMUST00000032306; ENSMUST00000088867; BC064711; OTTMUST00000067137; OTTMUST00000067138; uc009eip.1; uc012eua.1	Klra2	killer cell lectin-like receptor, subfamily A, member 2	chr6	-	Coding	131219223	131247362
TC0700001804.mm.2	6.62	6.07	0.5	0.5	T	T	1.46	0.0829	0.4861	0.3633	0.8008	T	NM_001163713; NM_172745; ENSMUST00000098048; ENSMUST00000106392; BC060959; BC100596; uc009jro.2; uc009jrp.2; uc009jrq.2	Tufm	Tu translation elongation factor, mitochondrial	chr7	+	Coding	126487355	126490731
TC0700003039.mm.2	7.7	7.16	1.51	0.4	T	T	1.46	0.2568	0.6921	0.0283	0.3278	T	NM_011315; ENSMUST00000006956; BC055885; uc009gyw.1; uc009gyx.1	Saa3	serum amyloid A 3	chr7	-	Multiple_Complex	46711998	46715676
TC0700003415.mm.2	8.5	7.95	0.5	0.76	T	T	1.46	0.5748	0.8649	0.7265	0.9339	T	NM_023239; ENSMUST00000094331; BC034892; BC092289; uc009hgm.1	Ndnl2	necdin-like 2	chr7	-	Multiple_Complex	64867013	64873040
TC0800002823.mm.2	7.55	7	0.26	0.66	T	T	1.46	0.12	0.5463	0.2214	0.6961	T	NM_175160; ENSMUST00000044286; BC026570; BC119378; BC144878; uc009ndd.1; uc012gjl.1	Zdhhc1	zinc finger, DHHC domain containing 1	chr8	-	Coding	105472425	105496870
TC0900001182.mm.2	6.26	5.71	0.3	0.31	T	T	1.46	0.1895	0.6282	0.3977	0.8155	T	NM_177909; ENSMUST00000033463; ENSMUST00000162329; ENSMUST00000162870; BC099942; BC153825; OTTMUST00000081766; OTTMUST00000081767; OTTMUST00000081768; uc009ray.2	Slc9a9	solute carrier family 9 (sodium/hydrogen exchanger), member 9	chr9	+	Multiple_Complex	94669892	95230452
TC0X00000373.mm.2	10.15	9.6	0.4	0.69	T	T	1.46	0.8348	0.9576	0.6035	0.8945	T	NM_026902; ENSMUST00000000365; ENSMUST00000133128; ENSMUST00000134573; ENSMUST00000140204; ENSMUST00000148938; BC010486; OTTMUST00000041729; OTTMUST00000041816; OTTMUST00000041817; OTTMUST00000041818; OTTMUST00000041819; uc009tad.1; uc009tae.1; uc009taf.1	Mcts1	malignant T cell amplified sequence 1	chrX	+	Multiple_Complex	38600578	38613522
TC1300000514.mm.2	8.58	8.04	0.42	0.57	T	T	1.46	0.1999	0.6379	0.35	0.7918	T	NM_001205043; NM_001205044; NM_021878; ENSMUST00000044608; ENSMUST00000172581; ENSMUST00000172708; ENSMUST00000172830; ENSMUST00000172924; ENSMUST00000172977; ENSMUST00000173003; ENSMUST00000173246; ENSMUST00000173367; ENSMUST00000173704; ENSMUST00000173906; ENSMUST00000174068; ENSMUST00000174086; ENSMUST00000174394; ENSMUST00000174557; ENSMUST00000174683; BC052444; BC060695; OTTMUST00000096887; …	Jarid2	jumonji, AT rich interactive domain 2	chr13	+	Multiple_Complex	44729474	44921643
TC1400000248.mm.2	11.78	11.23	0.43	0.63	T	T	1.46	0.1098	0.5298	0.0492	0.4116	T	NM_013469; ENSMUST00000022416; ENSMUST00000112364; ENSMUST00000124704; ENSMUST00000133547; BC012875; OTTMUST00000047279; OTTMUST00000047280; OTTMUST00000047281; OTTMUST00000047282; uc007sru.2; uc007srv.2	Anxa11	annexin A11	chr14	+	Multiple_Complex	25842155	25886804
TC1600001231.mm.2	7.89	7.35	0.27	0.39	T	T	1.46	0.1363	0.5694	0.2996	0.7582	T	NM_028761; ENSMUST00000058884; BC021899; uc007ygc.1; uc007ygd.1	Parn	poly(A)-specific ribonuclease (deadenylation nuclease)	chr16	-	Coding	13537960	13668170
TC1700000932.mm.2	6.98	6.43	0.9	0.68	T	T	1.46	0.0871	0.4948	0.0113	0.2071	T	NM_021406; ENSMUST00000048782; ENSMUST00000113251; OTTMUST00000040924; OTTMUST00000048305	Trem1	triggering receptor expressed on myeloid cells 1	chr17	+	Coding	48232739	48246924
TC1800001728.mm.2	8.84	8.29	0.26	0.66	T	T	1.46	0.1383	0.5711	0.1711	0.6418	T	NM_018821; ENSMUST00000070116; ENSMUST00000123826; ENSMUST00000125362; ENSMUST00000136173; ENSMUST00000145120; ENSMUST00000147313; ENSMUST00000155169; BC017597; BC085245; BC094443; OTTMUST00000083038; OTTMUST00000083039; OTTMUST00000083040; OTTMUST00000083043; OTTMUST00000083044; OTTMUST00000083045; OTTMUST00000083046; uc008fve.1; uc008fvf.1; uc008fvg.1; uc008fvh.1	Socs6	suppressor of cytokine signaling 6	chr18	-	Multiple_Complex	88665224	88927481
TC0300001110.mm.2	8.17	7.63	0.21	0.34	T	T	1.45	0.0006	0.0681	0.0005	0.0241	T	NR_033498; uc008qwq.2	AI504432	expressed sequence AI504432	chr3	+	NonCoding	107039504	107054347
TC0600002472.mm.2	8.8	8.26	0.43	0.57	T	T	1.45	0.0088	0.2258	0.064	0.457	T	NM_001038695; NM_173001; ENSMUST00000065509; ENSMUST00000167220; BC059264; uc009chb.1	Kdm3a	lysine (K)-specific demethylase 3A	chr6	-	Coding	71588970	71632917
TC0700002483.mm.2	4.51	3.98	0.3	0.42	T	T	1.45	0.0091	0.2285	0.0226	0.293	T	NM_172279; ENSMUST00000085715; uc009flw.1; uc009fly.1; uc012fbe.1	Mark4	MAP/microtubule affinity regulating kinase 4	chr7	-	Coding	19426075	19458494
TC0X00001371.mm.2	7.02	6.48	0.51	0.43	T	T	1.45	0.0112	0.2426	0.0509	0.417	T	NM_001254761; NM_023270; ENSMUST00000113026; ENSMUST00000113027; ENSMUST00000113029; BC010477; OTTMUST00000045070; OTTMUST00000045071; OTTMUST00000045072; uc009uki.2; uc029xnd.1	Rnf128	ring finger protein 128	chrX	+	Multiple_Complex	139563316	139673145
TC1000001286.mm.2	9.95	9.41	0.27	0.48	T	T	1.45	0.002	0.1181	0.0008	0.0367	T	NM_001003717; NM_175489; ENSMUST00000095310; ENSMUST00000105275; BC141383; uc007gzx.1; uc007gzy.1; uc007gzz.1	Osbpl8	oxysterol binding protein-like 8	chr10	+	Multiple_Complex	111164802	111297247
TC1100000268.mm.2	15.57	15.03	0.48	0.6	T	T	1.45	0.0218	0.3132	0.0192	0.2697	T	NR_002890; uc007igj.1	Gm12070	glyceraldehyde-3-phosphate dehydrogenase pseudogene	chr11	+	Multiple_Complex	26785108	26787859
TC1100004107.mm.2	10.53	9.99	0.53	0.58	T	T	1.45	0.0453	0.3955	0.0375	0.369	T	NM_001271898; NM_015729; ENSMUST00000066587; ENSMUST00000072948; ENSMUST00000124684; ENSMUST00000128793; ENSMUST00000130229; ENSMUST00000148601; ENSMUST00000150549; BC056448; OTTMUST00000008212; OTTMUST00000008213; OTTMUST00000008214; OTTMUST00000008215; OTTMUST00000008216; OTTMUST00000008217; OTTMUST00000008218	Acox1	acyl-Coenzyme A oxidase 1, palmitoyl	chr11	-	Multiple_Complex	116171883	116199045
TC1300002534.mm.2	6.44	5.9	0.6	0.34	T	T	1.45	0.011	0.2408	0.0008	0.0358	T	NM_008670; ENSMUST00000022142; BC132413; uc007rqr.1; uc007rqs.1; uc011zdv.1; uc011zdw.1	Naip1	NLR family, apoptosis inhibitory protein 1	chr13	-	Coding	100407770	100452864
TC1500000439.mm.2	8.39	7.86	0.48	0.96	T	T	1.45	0.0355	0.367	0.1586	0.627	T	NM_144549; ENSMUST00000067543; ENSMUST00000118228; BC006800; OTTMUST00000069447; OTTMUST00000069448; uc007vxw.1; uc007vxx.1	Trib1	tribbles homolog 1 (Drosophila)	chr15	+	Coding	59648350	59657099
TC1600001047.mm.2	7.72	7.19	0.48	0.44	T	T	1.45	0.0048	0.1813	0.0319	0.346	T	NM_026700; NM_027293; ENSMUST00000045004; BC057081; uc007zzt.1; uc007zzu.1; uc007zzv.1; uc007zzw.1; uc007zzx.1	Dopey2	dopey family member 2	chr16	+	Coding	93711907	93810588
TC1700000917.mm.2	10.9	10.36	0.23	0.32	T	T	1.45	0.0404	0.3828	0.0086	0.1763	T	NM_001081635; NM_001081636; NM_007632; ENSMUST00000037333; ENSMUST00000171031; ENSMUST00000182060; ENSMUST00000182129; ENSMUST00000182209; ENSMUST00000182281; ENSMUST00000182506; ENSMUST00000182539; ENSMUST00000182591; ENSMUST00000182846; ENSMUST00000182848; ENSMUST00000182874; ENSMUST00000182935; ENSMUST00000183014; ENSMUST00000183044; ENSMUST00000183061; ENSMUST00000183158; ENSMUST00000183177; …	Ccnd3	cyclin D3	chr17	+	Multiple_Complex	47505051	47599691
TC1700001679.mm.2	7.9	7.37	0.29	0.48	T	T	1.45	0.0118	0.2481	0.0663	0.4633	T	NM_139154; ENSMUST00000026826; ENSMUST00000164738; ENSMUST00000164982; ENSMUST00000166146; ENSMUST00000166619; ENSMUST00000167018; ENSMUST00000167626; ENSMUST00000172168; ENSMUST00000179998; BC027008; OTTMUST00000091962; OTTMUST00000091963; OTTMUST00000091964; OTTMUST00000091965; OTTMUST00000091966; OTTMUST00000091967; OTTMUST00000091968; uc008bcn.1; uc008bco.2	Rab40c	Rab40C, member RAS oncogene family	chr17	-	Multiple_Complex	25882114	25919727
TC1900000030.mm.2	10.01	9.48	0.37	0.71	T	T	1.45	0.0058	0.2001	0.0107	0.1984	T	NM_011778; ENSMUST00000008893; ENSMUST00000123874; ENSMUST00000134194; ENSMUST00000135498; ENSMUST00000140419; ENSMUST00000142878; ENSMUST00000143613; ENSMUST00000148189; ENSMUST00000148733; BC131944; BC132617; OTTMUST00000070153; OTTMUST00000070154; OTTMUST00000070155; OTTMUST00000070156; OTTMUST00000070157; OTTMUST00000070158; OTTMUST00000070159; OTTMUST00000070160; OTTMUST00000070161; uc008fyy…	Coro1b	coronin, actin binding protein 1B	chr19	+	Multiple_Complex	4148619	4154035
TC1900000706.mm.2	12.83	12.29	0.42	0.53	T	T	1.45	0.0226	0.317	0.0155	0.2436	T	NM_001177812; NM_001177813; NM_146099; ENSMUST00000099376; ENSMUST00000111855; ENSMUST00000132202; ENSMUST00000138302; ENSMUST00000156649; ENSMUST00000175937; BC026369; BC058949; OTTMUST00000082298; OTTMUST00000082299; OTTMUST00000082300; OTTMUST00000082301; OTTMUST00000082302; OTTMUST00000110569; uc008htw.2; uc008htx.2; uc008hty.2; uc008htz.2	Wbp1l	WW domain binding protein 1 like	chr19	+	Multiple_Complex	46599084	46657389
TC1900001544.mm.2	8.36	7.83	0.32	0.34	T	T	1.45	0.0159	0.2746	0.0409	0.3833	T	NM_145156; ENSMUST00000046038; BC025908; uc008hom.2; uc008hon.2; uc008hoo.2; uc008hop.1	Slc25a28	solute carrier family 25, member 28	chr19	-	Coding	43663801	43674881
TC0100003029.mm.2	9.81	9.27	0.63	0.63	T	T	1.45	0.4307	0.7997	0.8175	0.9563	T	NM_009911; ENSMUST00000052172; ENSMUST00000142893; BC031665; BC098322; OTTMUST00000049443; OTTMUST00000049444; uc007cls.1; uc007clt.1	Cxcr4	chemokine (C-X-C motif) receptor 4	chr1	-	Coding	128588199	128592299
TC0100003309.mm.2	13.35	12.82	0.39	0.76	T	T	1.45	0.167	0.6059	0.079	0.4977	T	NM_001024945; NM_023268; ENSMUST00000035325; ENSMUST00000111764; ENSMUST00000130701; ENSMUST00000132495; ENSMUST00000140809; ENSMUST00000151368; BC076590; OTTMUST00000062568; OTTMUST00000062569; OTTMUST00000062570; OTTMUST00000062675; OTTMUST00000062676; OTTMUST00000062677; uc007dbo.1; uc007dbp.1; uc007dbq.1; uc011wtx.1	Qsox1	quiescin Q6 sulfhydryl oxidase 1	chr1	-	Multiple_Complex	155776029	155812899
TC0400001135.mm.2	8.57	8.04	0.57	0.62	T	T	1.45	0.0616	0.4441	0.1655	0.6367	T	NM_001080926; NR_033496; ENSMUST00000030356; ENSMUST00000106731; ENSMUST00000106732; ENSMUST00000106733; ENSMUST00000123140; ENSMUST00000126573; ENSMUST00000135022; ENSMUST00000135591; ENSMUST00000143601; ENSMUST00000145832; ENSMUST00000146552; ENSMUST00000147319; OTTMUST00000020691; OTTMUST00000020692; OTTMUST00000020693; OTTMUST00000020694; OTTMUST00000020695; OTTMUST00000020696; OTTMUST0000002…	Lrp8	low density lipoprotein receptor-related protein 8, apolipoprotein e receptor	chr4	+	Multiple_Complex	107802259	107876840
TC0700003950.mm.2	4.19	3.65	0.61	0.49	F	F	1.45	0.1069	0.526	0.042	0.3868	F	NR_033673; BC147288; OTTMUST00000045991; OTTMUST00000045992; uc009iwl.1	Trim30e-ps1	tripartite motif-containing 30E, pseudogene 1	chr7	-	Multiple_Complex	104532959	104535361
TC0900002158.mm.2	6.59	6.05	0.41	0.46	T	T	1.45	0.1988	0.6375	0.126	0.5829	T	NM_001110251; NM_013551; ENSMUST00000077353; ENSMUST00000097558; BC003861; uc009pcz.2; uc009pda.2	Hmbs	hydroxymethylbilane synthase	chr9	-	Multiple_Complex	44336348	44344228
TC0X00001766.mm.2	8.69	8.15	0.55	0.66	T	T	1.45	0.7907	0.9449	0.5256	0.8695	T	NM_001243762; NM_016691; ENSMUST00000004428; ENSMUST00000115746; ENSMUST00000128319; ENSMUST00000132126; ENSMUST00000154382; BC036347; OTTMUST00000039773; OTTMUST00000039774; OTTMUST00000039775; OTTMUST00000039776; OTTMUST00000039777; uc009sle.3; uc029xhv.1	Clcn5	chloride channel 5	chrX	-	Multiple_Complex	7153810	7319358
TC1000000812.mm.2	16.74	16.2	0.69	0.8	T	T	1.45	0.101	0.5181	0.2547	0.7262	T	NM_001077184; NM_009768; ENSMUST00000067036; ENSMUST00000105381; ENSMUST00000178383; ENSMUST00000179201; ENSMUST00000179781; ENSMUST00000180235; BC010270; OTTMUST00000111259; OTTMUST00000111260; OTTMUST00000111261; OTTMUST00000111262; OTTMUST00000111263; OTTMUST00000111264; uc007fzl.1; uc007fzm.1	Bsg	basigin	chr10	+	Multiple_Complex	79704358	79711979
TC1100001220.mm.2	13.05	12.52	0.79	0.9	T	T	1.45	0.0794	0.4807	0.0556	0.4312	T	NM_013654; ENSMUST00000021011; BC061126; OTTMUST00000001664; uc007kmq.2	Ccl7	chemokine (C-C motif) ligand 7	chr11	+	Coding	82045712	82047525
TC1100002664.mm.2	17.82	17.28	0.56	0.6	T	T	1.45	0.2935	0.7151	0.623	0.9012	T	NM_011018; ENSMUST00000015981; ENSMUST00000102774; ENSMUST00000131214; ENSMUST00000136936; ENSMUST00000143379; ENSMUST00000147846; ENSMUST00000154805; BC006019; OTTMUST00000012388; OTTMUST00000012390; OTTMUST00000012391; OTTMUST00000086218; OTTMUST00000086219; OTTMUST00000086220; OTTMUST00000086221	Sqstm1	sequestosome 1	chr11	-	Multiple_Complex	50199366	50210827
TC1100004304.mm.2	8.55	8.01	0.28	0.52	T	T	1.45	0.2477	0.6827	0.316	0.7715	T	NM_010756; ENSMUST00000058162; ENSMUST00000106180; ENSMUST00000106181; ENSMUST00000106182; ENSMUST00000128498; BC002092; BC052633; OTTMUST00000009210; OTTMUST00000009211; OTTMUST00000009212; OTTMUST00000009213; OTTMUST00000062992; uc007mtu.2	Mafg	v-maf musculoaponeurotic fibrosarcoma oncogene family, protein G (avian)	chr11	-	Multiple_Complex	120625117	120633600
TC1200000838.mm.2	8.32	7.79	0.48	0.36	T	T	1.45	0.0799	0.4812	0.0042	0.1129	T	NM_016767; ENSMUST00000040536; BC132410; BC132412; OTTMUST00000040432; uc007ohd.1	Batf	basic leucine zipper transcription factor, ATF-like	chr12	+	Coding	85686669	85709087
TC1200001971.mm.2	9.12	8.59	0.39	0.52	T	T	1.45	0.0677	0.457	0.1534	0.6218	T	NM_023721; ENSMUST00000021536; BC033457; uc007nzj.1	Atp6v1d	ATPase, H+ transporting, lysosomal V1 subunit D	chr12	-	Coding	78842982	78861638
TC1500000485.mm.2	10.26	9.71	0.4	0.26	T	T	1.45	0.0581	0.4346	0.01	0.1909	T	NM_001081409; ENSMUST00000048188; BC145689; uc007wae.1; uc007waf.1; uc007wag.1; uc007wah.1; uc007wai.1; uc007waj.1; uc007wak.1; uc007wal.1; uc007wam.1; uc007wan.1; uc007wao.1	Phf20l1	PHD finger protein 20-like 1	chr15	+	Multiple_Complex	66577572	66645255
TC0100001180.mm.2	6.35	5.83	0.72	0.41	T	T	1.44	0.0412	0.3838	0.1319	0.5911	T	NM_001177628; NM_145977; ENSMUST00000027695; ENSMUST00000177943; BC031381	Slc45a3	solute carrier family 45, member 3	chr1	+	Coding	131962915	131982972
TC0100002324.mm.2	8.05	7.52	0.44	0.68	T	T	1.44	0.0251	0.3298	0.0458	0.3986	T	NM_133829; NM_178081; ENSMUST00000087701; ENSMUST00000147421; ENSMUST00000147758; ENSMUST00000149887; ENSMUST00000156876; BC017534; OTTMUST00000083797; OTTMUST00000083798; OTTMUST00000083799; OTTMUST00000083800; OTTMUST00000083801; uc007ayl.3; uc007aym.1; uc007ayn.1	Mfsd6	major facilitator superfamily domain containing 6	chr1	-	Multiple_Complex	52656286	52727462
TC0300000555.mm.2	12.12	11.6	0.55	0.25	T	T	1.44	0.0162	0.2781	0.0263	0.3156	T	NM_025813; ENSMUST00000029344; BC024891; uc008plp.1	Mfsd1	major facilitator superfamily domain containing 1	chr3	+	Coding	67582768	67604233
TC0300001556.mm.2	7.82	7.29	0.47	0.93	T	T	1.44	0.0336	0.3593	0.0537	0.4255	T	ENSMUST00000098496	Erich3	glutamate rich 3	chr3	+	Coding	154762157	154767787
TC0300002376.mm.2	7.82	7.29	1	0.39	T	T	1.44	0.0061	0.2014	0.0001	0.0083	T	NM_001281852; NM_009114; ENSMUST00000069960; ENSMUST00000117167; BC027635; OTTMUST00000065991; OTTMUST00000065992	S100a9	S100 calcium binding protein A9 (calgranulin B)	chr3	-	Coding	90692630	90695721
TC0300002500.mm.2	10.53	10.01	0.29	0.35	T	T	1.44	0.007	0.2117	0.0272	0.3205	T	NM_054045; ENSMUST00000167403; BC015270; BC132488; BC132490; OTTMUST00000052066	Hist2h3c2	histone cluster 2, H3c2	chr3	-	Coding	96238108	96239127
TC0300003216.mm.2	10.53	10.01	0.29	0.35	T	T	1.44	0.007	0.2117	0.0272	0.3205	T	NM_178216; ENSMUST00000176059; BC094041; OTTMUST00000052061	Hist2h3c1	histone cluster 2, H3c1	chr3	+	Coding	96246685	96248509
TC0400001510.mm.2	11.64	11.11	0.87	0.44	T	T	1.44	0.0295	0.3484	0.0059	0.1402	T	NM_029219; ENSMUST00000030584; ENSMUST00000097874; ENSMUST00000130803; ENSMUST00000147238; ENSMUST00000152565; ENSMUST00000168461; OTTMUST00000022139; OTTMUST00000022140; OTTMUST00000022141; OTTMUST00000022142; uc008uvw.2; uc008uvx.2; uc008uvy.2	Rnf19b	ring finger protein 19B	chr4	+	Multiple_Complex	129058271	129085886
TC0400003448.mm.2	9.41	8.88	0.23	0.33	T	T	1.44	0.0145	0.2633	0.0647	0.4582	T	NM_133716; ENSMUST00000043200; ENSMUST00000151615; BC052413; OTTMUST00000020138; OTTMUST00000020139; uc008unw.2	Smap2	small ArfGAP 2	chr4	-	Multiple_Complex	120968317	121017247
TC0500001936.mm.2	6.94	6.41	0.27	0.55	T	T	1.44	0.0134	0.2568	0.058	0.4403	T	NM_023733; ENSMUST00000003720; ENSMUST00000146115; ENSMUST00000157024; BC006593; BC012308; OTTMUST00000059513; OTTMUST00000059514; OTTMUST00000059515; uc008wkt.1; uc008wku.1	Crot	carnitine O-octanoyltransferase	chr5	-	Multiple_Complex	8966033	8997427
TC0500003043.mm.2	8.39	7.86	0.86	0.57	T	T	1.44	0.0469	0.4013	0.0357	0.3626	T	NM_008153; ENSMUST00000047936; ENSMUST00000132065; ENSMUST00000142854; ENSMUST00000151460; BC100612; OTTMUST00000063592; OTTMUST00000063593; OTTMUST00000063594; OTTMUST00000063595; uc012ebo.1	Cmklr1	chemokine-like receptor 1	chr5	-	Multiple_Complex	113612354	113650426
TC0600000327.mm.2	5.35	4.82	0.39	0.37	T	T	1.44	0.0405	0.3831	0.1356	0.5964	T	NM_009731; ENSMUST00000007449; BC086929; OTTMUST00000035089; uc009bhd.2	Akr1b7	aldo-keto reductase family 1, member B7	chr6	+	Multiple_Complex	34412334	34423142
TC0600001538.mm.2	7.48	6.96	0.56	0.46	T	T	1.44	0.0318	0.3547	0.1789	0.6497	T	NM_010654; ENSMUST00000032268; ENSMUST00000112063; ENSMUST00000119520; ENSMUST00000159077; ENSMUST00000159804; BC117112; BC120854; OTTMUST00000080889; OTTMUST00000080890; OTTMUST00000087746; OTTMUST00000087747; uc009egc.2; uc009egd.2	Klrd1	killer cell lectin-like receptor, subfamily D, member 1	chr6	+	Multiple_Complex	129591782	129598775
TC0600003503.mm.2	9.75	9.22	0.49	0.6	T	T	1.44	0.0278	0.3426	0.0026	0.0821	T	NM_025992; ENSMUST00000031817; uc009cci.2; uc009ccj.2; uc009cck.1	Herc6	hect domain and RLD 6	chr6	+	Multiple_Complex	57580992	57665136
TC0700004285.mm.2	9.52	8.99	0.29	0.32	T	T	1.44	0.0028	0.1409	3.82e-06	0.0007	T	NM_001146311; NM_009907; ENSMUST00000032962; ENSMUST00000084589; ENSMUST00000098036; ENSMUST00000116269; ENSMUST00000124177; ENSMUST00000125508; ENSMUST00000128049; ENSMUST00000128225; ENSMUST00000128970; ENSMUST00000134246; ENSMUST00000134406; ENSMUST00000134498; ENSMUST00000138285; ENSMUST00000139766; ENSMUST00000147086; ENSMUST00000150311; ENSMUST00000150587; ENSMUST00000150917; ENSMUST0000015…	Cln3	ceroid lipofuscinosis, neuronal 3, juvenile (Batten, Spielmeyer-Vogt disease)	chr7	-	Multiple_Complex	126571207	126585817
TC0800000177.mm.2	6.34	5.81	0.5	0.44	T	T	1.44	0.0316	0.3547	0.185	0.6561	T	NM_001034905; NM_001039563; NM_001286493; ENSMUST00000039075; ENSMUST00000110767; BC145547; BC145549; BC145818; BC145820; OTTMUST00000048796; OTTMUST00000048797; uc009laf.1	Spag11b	sperm associated antigen 11B	chr8	+	Coding	19140759	19143010
TC0800001400.mm.2	12.04	11.51	0.32	0.61	T	T	1.44	0.0027	0.1374	0.0179	0.2604	T	NM_001163262; NM_028941; ENSMUST00000095172; ENSMUST00000166750; BC158118; uc009noz.2; uc009npa.2; uc009npb.2; uc012gln.1	Cmip	c-Maf inducing protein	chr8	+	Multiple_Complex	117257019	117461506
TC0900001337.mm.2	9.28	8.76	0.38	0.74	T	T	1.44	0.0063	0.2049	0.0367	0.365	T	NM_011876; ENSMUST00000024047; BC003338; uc009rjf.1; uc009rjg.1	Twf2	twinfilin, actin-binding protein, homolog 2 (Drosophila)	chr9	+	Coding	106203108	106215389
TC0900002293.mm.2	11.15	10.62	0.23	0.4	T	T	1.44	0.0132	0.2564	0.0114	0.2071	T	NR_023357; uc012gth.1	Gm6981	glyceraldehyde-3-phosphate dehydrogenase pseudogene	chr9	-	Multiple_Complex	52002061	52049130
TC0900003051.mm.2	8.38	7.86	0.3	0.4	T	T	1.44	0.0128	0.2534	0.0375	0.3689	T	NM_146226; ENSMUST00000081309; BC025494; uc009ros.2; uc009rot.2; uc009rou.2	Apeh	acylpeptide hydrolase	chr9	-	Coding	108085413	108094480
TC0900003336.mm.2	7.89	7.36	0.23	0.46	T	T	1.44	0.0407	0.3831	0.0259	0.3137	T	ENSMUST00000035215; ENSMUST00000175759; ENSMUST00000175802; ENSMUST00000176183; ENSMUST00000176196; ENSMUST00000176306; ENSMUST00000176334; ENSMUST00000176373; ENSMUST00000176919; ENSMUST00000177093; ENSMUST00000177173; ENSMUST00000177226; ENSMUST00000177508; ENSMUST00000177516; OTTMUST00000110055; OTTMUST00000110058; OTTMUST00000110059; OTTMUST00000110061; OTTMUST00000110062; OTTMUST00000110069;…	Cdhr4	cadherin-related family member 4	chr9	+	Multiple_Complex	107992497	107999684
TC0X00001934.mm.2	8.41	7.89	1.77	0.3	T	T	1.44	0.047	0.4015	0.0535	0.4255	T	NM_008823; ENSMUST00000001156; ENSMUST00000122862; BC132369; BC138306; OTTMUST00000041609; OTTMUST00000051734; uc009sub.1	Cfp	complement factor properdin	chrX	-	Multiple_Complex	20925454	20931555
TC1200001277.mm.2	7.8	7.28	0.48	0.44	T	T	1.44	0.0133	0.2567	0.0903	0.5207	T	NM_001081170; ENSMUST00000084891; uc007pfr.1; uc007pfs.1	Pacs2	phosphofurin acidic cluster sorting protein 2	chr12	+	Multiple_Complex	113014508	113074401
TC1300001374.mm.2	12.16	11.63	0.32	0.51	T	T	1.44	0.0346	0.3648	0.088	0.517	T	NM_001047159; NM_019671; ENSMUST00000091853; ENSMUST00000099946; BC004699; uc007pjf.1	Net1	neuroepithelial cell transforming gene 1	chr13	-	Multiple_Complex	3882018	3918220
TC1300002076.mm.2	4.14	3.61	0.81	0.44	T	F	1.44	0.0267	0.3377	0.043	0.3914	F	NM_001168615; NM_145976; ENSMUST00000169652; BC005528; BC027057; BC031130; uc007qsj.2; uc007qsk.2	Tifab	TRAF-interacting protein with forkhead-associated domain, family member B	chr13	-	Coding	56173703	56178885
TC1400001000.mm.2	8.01	7.48	0.2	0.45	T	T	1.44	0.002	0.1183	0.0051	0.1278	T	NM_180588; ENSMUST00000047218; BC033929; uc007uoi.2	Reep4	receptor accessory protein 4	chr14	+	Coding	70545251	70548935
TC1400002310.mm.2	11	10.47	0.35	0.49	T	T	1.44	0.0236	0.3221	0.0354	0.3609	T	NM_026331; ENSMUST00000037064; ENSMUST00000183882; ENSMUST00000184497; ENSMUST00000184914; BC040399; OTTMUST00000117122; OTTMUST00000117123; OTTMUST00000117124; OTTMUST00000117141; uc029sla.1; uc029slb.1	Slc25a37	solute carrier family 25, member 37	chr14	-	Multiple_Complex	69241848	69285112
TC1700000682.mm.2	8.41	7.89	0.46	0.32	T	T	1.44	0.004	0.1682	0.0045	0.1189	T	NM_010392; ENSMUST00000074806; ENSMUST00000173115; BC138688; BC138689; OTTMUST00000095510; OTTMUST00000095511; uc008chl.1	H2-Q2	histocompatibility 2, Q region locus 2	chr17	+	Multiple_Complex	35342242	35346762
TC0200005363.mm.2	9.49	8.97	0.62	0.82	T	T	1.44	0.5772	0.8651	0.7153	0.9296	T	ENSMUST00000108963	Gm14409	predicted gene 14409 [Source:MGI Symbol;Acc:MGI:3649811]	chr2	-	Coding	177264654	177267036
TC0200003574.mm.2	9.99	9.47	0.39	0.39	T	T	1.44	0.0524	0.4186	0.0543	0.4272	T	NM_139200; ENSMUST00000028175; ENSMUST00000131443; ENSMUST00000144117; ENSMUST00000146545; ENSMUST00000148764; ENSMUST00000151169; ENSMUST00000151785; ENSMUST00000153052; BC007144; OTTMUST00000030201; OTTMUST00000030202; OTTMUST00000030203; OTTMUST00000030204; OTTMUST00000030205; OTTMUST00000030206; OTTMUST00000030207; OTTMUST00000030208; uc008jsi.1; uc008jsj.1; uc008jsk.1; uc008jsl.1	Cytip	cytohesin 1 interacting protein	chr2	-	Multiple_Complex	58129137	58195532
TC0200005438.mm.2	8.95	8.43	0.44	0.73	T	T	1.44	0.1158	0.5393	0.2156	0.6922	T	NM_183162; ENSMUST00000094203; ENSMUST00000108831; ENSMUST00000121484; ENSMUST00000149417; ENSMUST00000155049; OTTMUST00000040045; OTTMUST00000040046; OTTMUST00000040047; OTTMUST00000040050; uc008oln.1; uc008olo.1; uc008olp.1	Helz2	helicase with zinc finger 2, transcriptional coactivator	chr2	-	Multiple_Complex	181227615	181242027
TC0300001797.mm.2	9.46	8.93	0.65	0.6	T	T	1.44	0.1684	0.607	0.4586	0.8429	T	NM_009517; ENSMUST00000029199; ENSMUST00000139660; ENSMUST00000168566; BC138740; BC138742; OTTMUST00000052603; OTTMUST00000052604; uc008owc.1	Zmat3	zinc finger matrin type 3	chr3	-	Multiple_Complex	32334792	32366014
TC0500000580.mm.2	7.39	6.86	0.4	0.41	T	T	1.44	0.0725	0.4648	0.0464	0.4005	T	NM_019468; ENSMUST00000053876; BC120827; BC137684; OTTMUST00000062058; uc008xly.2	G6pd2	glucose-6-phosphate dehydrogenase 2	chr5	+	Coding	61808843	61810477
TC0600001998.mm.2	8.55	8.02	0.68	0.49	T	T	1.44	0.6629	0.8982	0.9727	0.9945	T	NM_178625; ENSMUST00000064330; ENSMUST00000102991; ENSMUST00000115157; ENSMUST00000115160; ENSMUST00000138823; ENSMUST00000148638; ENSMUST00000150480; ENSMUST00000151187; ENSMUST00000154547; BC052187; BC057109; OTTMUST00000033966; OTTMUST00000033996; OTTMUST00000033997; OTTMUST00000033998; OTTMUST00000033999; OTTMUST00000034000; OTTMUST00000034001; OTTMUST00000034002; OTTMUST00000034003; uc009bfh…	Tmem209	transmembrane protein 209	chr6	-	Multiple_Complex	30479053	30509783
TC0700000228.mm.2	8.84	8.32	0.36	0.3	T	T	1.44	0.0787	0.4784	0.2155	0.6922	T	NM_026938; ENSMUST00000019302; BC028534; uc009fhu.1	Tmem160	transmembrane protein 160	chr7	+	Coding	16452779	16455490
TC0700000519.mm.2	6.45	5.92	0.48	0.56	T	T	1.44	0.0772	0.4743	0.2297	0.7049	T	NM_008279; ENSMUST00000085835; BC005433; uc009gal.1; uc009gam.1; uc009gan.1	Map4k1	mitogen-activated protein kinase kinase kinase kinase 1	chr7	+	Coding	28982050	29003279
TC0700004628.mm.2	11.33	10.8	0.52	0.7	T	T	1.44	0.1597	0.5995	0.1315	0.5906	T	NM_145589; ENSMUST00000033095; ENSMUST00000106292; ENSMUST00000132124; ENSMUST00000132819; ENSMUST00000133817; ENSMUST00000133938; ENSMUST00000142532; ENSMUST00000147202; BC055033; OTTMUST00000062531; OTTMUST00000062532; OTTMUST00000062534; OTTMUST00000062535; OTTMUST00000062536; OTTMUST00000062537; OTTMUST00000062538; OTTMUST00000062539; uc009jvo.1; uc009jvp.1; uc009jvq.1	Prr14	proline rich 14	chr7	+	Multiple_Complex	127470371	127476759
TC0900002389.mm.2	9.34	8.82	0.52	0.35	T	T	1.44	0.0597	0.4395	0.08	0.499	T	NM_008884; NM_178087; ENSMUST00000085673; ENSMUST00000114136; ENSMUST00000124063; ENSMUST00000124982; ENSMUST00000126690; ENSMUST00000130459; ENSMUST00000135310; ENSMUST00000138775; ENSMUST00000148301; ENSMUST00000148628; ENSMUST00000153820; ENSMUST00000154572; BC020990; OTTMUST00000083649; OTTMUST00000083650; OTTMUST00000083651; OTTMUST00000083652; OTTMUST00000083653; OTTMUST00000083654; OTTMUST…	Pml	promyelocytic leukemia	chr9	-	Multiple_Complex	58217179	58249786
TC1200001803.mm.2	8.79	8.26	0.91	1.11	T	T	1.44	0.1367	0.5694	0.5157	0.866	T	NM_008259; ENSMUST00000044380; BC096524; uc007nps.1	Foxa1	forkhead box A1	chr12	-	Coding	57540631	57546121
TC1300000175.mm.2	8.63	8.11	0.41	0.76	T	T	1.44	0.0609	0.4434	0.2767	0.7426	T	NM_178200; ENSMUST00000110476; BC139381; BC139382; OTTMUST00000001012	Hist1h2bm	histone cluster 1, H2bm	chr13	+	Coding	21722044	21722567
TC1300002047.mm.2	8.72	8.19	0.5	0.5	T	T	1.44	0.2792	0.7075	0.0746	0.4863	T	NM_001033245; NM_001206390; NM_001206391; NM_001206392; ENSMUST00000052949; ENSMUST00000123097; ENSMUST00000126234; ENSMUST00000132309; ENSMUST00000135983; ENSMUST00000148221; ENSMUST00000149644; ENSMUST00000153665; BC117860; BC117861; OTTMUST00000081308; OTTMUST00000081309; OTTMUST00000081310; OTTMUST00000081311; OTTMUST00000081312; OTTMUST00000081313; OTTMUST00000081314; OTTMUST00000081315; uc0…	Hk3	hexokinase 3	chr13	-	Coding	55005985	55021385
TC1400002632.mm.2	9.78	9.25	0.29	0.45	T	T	1.44	0.1165	0.5406	0.1014	0.5409	T	NM_177715; NR_039592; ENSMUST00000183756; ENSMUST00000184744; OTTMUST00000118155; OTTMUST00000118156; uc007uwe.1	Kctd12; Mir5130	potassium channel tetramerisation domain containing 12; microRNA 5130	chr14	-	Multiple_Complex	102976581	102982637
TC1500000660.mm.2	11.27	10.74	0.58	0.37	T	T	1.44	0.1371	0.5696	0.3388	0.7871	T	NM_001024716; NM_001039155; NM_001039156; NM_138579; ENSMUST00000109687; ENSMUST00000109688; ENSMUST00000109689; ENSMUST00000109690; ENSMUST00000129922; ENSMUST00000130663; ENSMUST00000137934; ENSMUST00000140228; ENSMUST00000144151; OTTMUST00000057683; OTTMUST00000057684; OTTMUST00000057714; OTTMUST00000057715; OTTMUST00000057716; OTTMUST00000057717; OTTMUST00000057718; OTTMUST00000057719; uc007w…	Triobp	TRIO and F-actin binding protein	chr15	+	Multiple_Complex	78947724	79005869
TC1500000852.mm.2	8.74	8.22	0.42	0.45	T	T	1.44	0.0704	0.462	0.0054	0.1328	T	NM_029720; ENSMUST00000024042; BC047370; uc007xep.1	Creld2	cysteine-rich with EGF-like domains 2	chr15	+	Coding	88819646	88826683
TC1500001657.mm.2	13.9	13.38	0.93	0.8	T	T	1.44	0.2788	0.7074	0.6889	0.9215	T	NM_008681; ENSMUST00000005256; ENSMUST00000163496; ENSMUST00000164070; ENSMUST00000164675; ENSMUST00000165966; ENSMUST00000166420; ENSMUST00000167817; ENSMUST00000168542; ENSMUST00000168979; ENSMUST00000170903; ENSMUST00000171266; ENSMUST00000171569; ENSMUST00000172447; BC015282; BC071235; BC141246; BC171968; OTTMUST00000090506; OTTMUST00000090507; OTTMUST00000090627; OTTMUST00000090630; OTTMUST0…	Ndrg1	N-myc downstream regulated gene 1	chr15	-	Multiple_Complex	66929318	66969641
TC1700000600.mm.2	8.11	7.58	0.27	0.32	T	T	1.44	0.0628	0.4471	0.0291	0.3315	T	NM_001199733; NM_007829; ENSMUST00000079421; ENSMUST00000170075; ENSMUST00000172859; ENSMUST00000173028; ENSMUST00000173279; ENSMUST00000173626; ENSMUST00000174146; ENSMUST00000174541; ENSMUST00000174646; BC128373; OTTMUST00000095359; OTTMUST00000095360; OTTMUST00000095361; OTTMUST00000095362; OTTMUST00000095363; OTTMUST00000095364; OTTMUST00000095365; OTTMUST00000095367; OTTMUST00000095368; uc00…	Daxx	Fas death domain-associated protein	chr17	+	Multiple_Complex	33909414	33915590
TC1700000647.mm.2	8.92	8.39	0.32	0.52	T	T	1.44	0.0565	0.4296	0.2706	0.7382	T	NM_001045863; NM_001045864; NM_138580; ENSMUST00000097343; ENSMUST00000165953; ENSMUST00000173065; ENSMUST00000173357; ENSMUST00000173775; ENSMUST00000174075; ENSMUST00000174888; BC034867; OTTMUST00000096101; OTTMUST00000096102; OTTMUST00000096103; OTTMUST00000096104; OTTMUST00000096105; OTTMUST00000096106; uc008cdv.1; uc008cdw.1; uc008cdx.1	Nelfe	negative elongation factor complex member E, Rdbp	chr17	+	Multiple_Complex	34850391	34856372
TC1900000488.mm.2	5.28	4.76	0.52	0.5	T	T	1.44	0.0657	0.4519	0.1303	0.5901	T	NM_026334; ENSMUST00000025680; BC061067; OTTMUST00000070269; uc008hfw.1	Lipf	lipase, gastric	chr19	+	Coding	33961187	33976813
TC0100003233.mm.2	10.47	9.96	0.51	0.34	T	T	1.43	0.0385	0.3776	0.0003	0.0155	T	NM_008869; ENSMUST00000070200; ENSMUST00000111926; ENSMUST00000134676; ENSMUST00000142040; ENSMUST00000155438; BC003816; OTTMUST00000039570; OTTMUST00000039571; OTTMUST00000039572; OTTMUST00000039573; OTTMUST00000047354	Pla2g4a	phospholipase A2, group IVA (cytosolic, calcium-dependent)	chr1	-	Multiple_Complex	149829618	149961290
TC0200004925.mm.2	4.98	4.46	0.49	0.2	T	T	1.43	0.0109	0.2408	0.0846	0.5095	T	NM_198617; ENSMUST00000099194; BC058340; OTTMUST00000040557; uc008nhi.2	Tspyl3	TSPY-like 3	chr2	-	Coding	153222370	153225441
TC0300000974.mm.2	10.77	10.25	0.23	0.26	T	T	1.43	0.0025	0.1305	0.0005	0.0245	T	NM_010928; ENSMUST00000079812; uc008qpn.1; uc008qpo.1	Notch2	notch 2	chr3	+	Multiple_Complex	98013538	98150367
TC0400002601.mm.2	6.65	6.13	0.39	0.18	T	T	1.43	0.0108	0.2401	0.0283	0.3278	T	NM_029077; ENSMUST00000046897; ENSMUST00000102924; ENSMUST00000136978; ENSMUST00000142502; ENSMUST00000142606; ENSMUST00000184112; BC116738; BC119130; OTTMUST00000015949; OTTMUST00000015950; OTTMUST00000015951; OTTMUST00000015952; OTTMUST00000015978; OTTMUST00000015979	Trim14	tripartite motif-containing 14	chr4	-	Multiple_Complex	46493781	46536144
TC0500001663.mm.2	7.86	7.35	0.52	0.64	T	T	1.43	0.0012	0.0972	4.59e-05	0.0045	T	NM_030565; ENSMUST00000026972; ENSMUST00000159176; ENSMUST00000160645; ENSMUST00000160988; ENSMUST00000161641; OTTMUST00000075201; OTTMUST00000075202; OTTMUST00000075244; OTTMUST00000075245; OTTMUST00000075246; uc009afv.2; uc012efn.1	Fam20c	family with sequence similarity 20, member C	chr5	+	Multiple_Complex	138754514	138810077
TC0500002386.mm.2	8.79	8.27	0.28	0.29	T	T	1.43	0.0102	0.2345	0.0143	0.2338	T	NM_133911; ENSMUST00000030971; uc008xjz.2	Adgra3; Adgra2	adhesion G protein-coupled receptor A3; adhesion G protein-coupled receptor A2	chr5	-	Coding	49959951	50058996
TC0500003497.mm.2	8.87	8.35	0.27	0.25	T	T	1.43	0.0415	0.3844	0.1886	0.6602	T	NM_026748; ENSMUST00000072607; BC063266; uc009agz.2; uc009ahb.1; uc009ahc.2; uc012efz.1	Ints1	integrator complex subunit 1	chr5	-	Coding	139751282	139775678
TC0600000609.mm.2	11.72	11.21	0.4	0.53	T	T	1.43	0.0076	0.216	0.0004	0.0227	T	NM_001127348; NM_001127349; NM_028035; ENSMUST00000049152; ENSMUST00000114439; ENSMUST00000137212; ENSMUST00000140560; ENSMUST00000149024; ENSMUST00000155724; ENSMUST00000179365; BC010334; OTTMUST00000056532; OTTMUST00000056533; OTTMUST00000056534; OTTMUST00000056535; OTTMUST00000056536; OTTMUST00000056537; uc009bxs.2; uc009bxt.1; uc009bxu.2	Snx10	sorting nexin 10	chr6	+	Multiple_Complex	51523901	51590679
TC0700000234.mm.2	8.6	8.08	0.34	0.2	T	T	1.43	0.0177	0.2856	0.058	0.4403	T	NM_198613; ENSMUST00000086112; ENSMUST00000141496; BC052499; OTTMUST00000054420; OTTMUST00000054422; uc012faj.1	Ap2s1	adaptor-related protein complex 2, sigma 1 subunit	chr7	+	Multiple_Complex	16738410	16749294
TC0700001431.mm.2	8.9	8.39	0.27	0.36	T	T	1.43	0.0094	0.2295	0.0004	0.0202	T	NM_001040111; NM_001040112; NM_027180; NM_198096; ENSMUST00000084895; ENSMUST00000084896; ENSMUST00000098243; ENSMUST00000107010; ENSMUST00000124637; ENSMUST00000125284; ENSMUST00000127873; ENSMUST00000130016; ENSMUST00000133423; ENSMUST00000134143; ENSMUST00000137384; ENSMUST00000138628; ENSMUST00000141083; ENSMUST00000148902; ENSMUST00000152082; ENSMUST00000153340; ENSMUST00000154239; ENSMUST00…	Arap1	ArfGAP with RhoGAP domain, ankyrin repeat and PH domain 1	chr7	+	Multiple_Complex	101348067	101412586
TC0700002162.mm.2	8.85	8.33	0.31	0.34	T	T	1.43	0.0135	0.2568	0.003	0.0914	T	NM_016908; ENSMUST00000065957; BC047148; uc009exy.1	Syt5	synaptotagmin V	chr7	-	Coding	4539765	4546567
TC0900000719.mm.2	9.84	9.32	0.33	0.77	T	T	1.43	0.0165	0.2802	0.0506	0.4158	T	NM_001122873; NM_027086; ENSMUST00000163329; BC016456; BC094047; uc009pvx.2; uc012gub.1	Ubl7	ubiquitin-like 7 (bone marrow stromal cell-derived)	chr9	+	Coding	57910986	57929968
TC0900001418.mm.2	8.66	8.15	0.17	0.36	T	T	1.43	0.0222	0.3148	0.1071	0.5526	T	NM_020520; ENSMUST00000035222; BC029733; BC052871; uc009rqs.1	Slc25a20	solute carrier family 25 (mitochondrial carnitine/acylcarnitine translocase), member 20	chr9	+	Coding	108662098	108684641
TC0900002599.mm.2	8.42	7.9	0.35	0.33	T	T	1.43	0.0464	0.4002	0.1742	0.6454	T	NM_172772; ENSMUST00000049031; BC058683; uc009qon.1; uc009qoo.2; uc009qop.1; uc009qoq.1	Fam63b	family with sequence similarity 63, member B	chr9	-	Multiple_Complex	70599014	70657174
TC0900002988.mm.2	5.63	5.12	0.39	0.22	T	T	1.43	0.0304	0.352	0.0133	0.2237	T	NM_029385; ENSMUST00000035179; BC064048; uc009rhv.1; uc009rhw.1	Nudt16	nudix (nucleoside diphosphate linked moiety X)-type motif 16	chr9	-	Coding	105129338	105131805
TC0X00002470.mm.2	9.79	9.27	0.82	0.36	T	T	1.43	0.0045	0.1754	0.0029	0.089	T	NM_008621; ENSMUST00000033775; ENSMUST00000114091; ENSMUST00000114092; ENSMUST00000127023; ENSMUST00000132501; ENSMUST00000132935; ENSMUST00000135285; ENSMUST00000153318; ENSMUST00000155742; ENSMUST00000156975; BC013444; BC138314; BC138315; OTTMUST00000049155; OTTMUST00000049156; OTTMUST00000049157; OTTMUST00000049318; OTTMUST00000049319; OTTMUST00000054729; OTTMUST00000054730; OTTMUST00000054731…	Mpp1	membrane protein, palmitoylated	chrX	-	Multiple_Complex	75109733	75131016
TC1200001602.mm.2	8.76	8.25	0.3	0.48	T	T	1.43	0.0432	0.3905	0.1852	0.6561	T	NM_011158; ENSMUST00000003079; ENSMUST00000036497; ENSMUST00000146865; BC048710; OTTMUST00000041178; OTTMUST00000041179; OTTMUST00000047861; uc007nhx.2; uc007nhy.1	Prkar2b	protein kinase, cAMP dependent regulatory, type II beta	chr12	-	Coding	31958476	32061296
TC1300001318.mm.2	7.65	7.14	0.74	0.68	T	T	1.43	0.0469	0.4013	0.196	0.6683	T	NM_001113374; NM_001113375; NM_013826; ENSMUST00000015680; ENSMUST00000050131; ENSMUST00000164737; ENSMUST00000164871; ENSMUST00000165022; ENSMUST00000165669; ENSMUST00000166104; ENSMUST00000166176; ENSMUST00000170985; ENSMUST00000183407; ENSMUST00000184046; ENSMUST00000184214; ENSMUST00000184245; ENSMUST00000184282; ENSMUST00000184335; ENSMUST00000184672; ENSMUST00000184781; BC024371; OTTMUST000…	Mocs2	molybdenum cofactor synthesis 2	chr13	+	Multiple_Complex	114818236	114832275
TC1400000241.mm.2	11.35	10.84	0.34	0.43	T	T	1.43	0.0323	0.3569	0.0516	0.4181	T	NM_183208; ENSMUST00000007961; ENSMUST00000159766; ENSMUST00000160190; ENSMUST00000160229; ENSMUST00000160680; ENSMUST00000161766; ENSMUST00000162546; ENSMUST00000162645; BC058646; BC065120; OTTMUST00000087913; OTTMUST00000087914; OTTMUST00000087915; OTTMUST00000087916; OTTMUST00000087917; OTTMUST00000087918; OTTMUST00000087919; OTTMUST00000087920; uc007srm.2; uc007srn.2; uc007sro.2	Zmiz1	zinc finger, MIZ-type containing 1	chr14	+	Multiple_Complex	25459185	25666747
TC1500000631.mm.2	5.68	5.17	0.35	0.4	T	T	1.43	0.0023	0.1263	4.32e-05	0.0043	T	NM_001134802; ENSMUST00000096358; uc007wnx.1	Apol7e	apolipoprotein L 7e	chr15	+	Coding	77698889	77719288
TC1700000688.mm.2	7.75	7.23	0.41	0.4	T	T	1.43	0.0056	0.195	0.0002	0.0125	T	NM_010391; ENSMUST00000068291; ENSMUST00000174525; ENSMUST00000174589; BC011215; OTTMUST00000096007; OTTMUST00000096008; uc008cht.1	H2-Q10	histocompatibility 2, Q region locus 10	chr17	+	Multiple_Complex	35470089	35474563
TC1900000995.mm.2	8.02	7.5	0.29	0.37	T	T	1.43	0.0209	0.3049	0.0636	0.4552	T	NM_001110504; NM_007600; ENSMUST00000025891; ENSMUST00000164843; BC026138; BC050276; uc008ggj.2; uc008ggk.2; uc012bhi.1	Capn1	calpain 1	chr19	-	Coding	5988545	6015825
TC0100003835.mm.2	8.26	7.74	0.37	0.39	T	T	1.43	0.1676	0.6067	0.5681	0.883	T	NM_153137; ENSMUST00000043550; ENSMUST00000159666; ENSMUST00000159805; ENSMUST00000160302; ENSMUST00000160332; ENSMUST00000161145; ENSMUST00000161151; ENSMUST00000161367; ENSMUST00000161403; ENSMUST00000162480; ENSMUST00000162905; BC137605; BC171933; OTTMUST00000066950; OTTMUST00000066951; OTTMUST00000066952; OTTMUST00000066953; OTTMUST00000066954; OTTMUST00000066955; OTTMUST00000066956; OTTMUST0…	Traf3ip3	TRAF3 interacting protein 3	chr1	-	Multiple_Complex	193175504	193201703
TC0100003877.mm.2	7.53	7.01	0.64	0.67	T	T	1.43	0.4909	0.8297	0.5547	0.8794	T	NM_023645; ENSMUST00000027213; ENSMUST00000065767; ENSMUST00000141125; ENSMUST00000149665; ENSMUST00000152643; BC023141; OTTMUST00000085981; OTTMUST00000085982; OTTMUST00000085983; OTTMUST00000085985; OTTMUST00000086001; uc007awb.1; uc007awc.1; uc011wkc.1	Kdelc1	KDEL (Lys-Asp-Glu-Leu) containing 1	chr1	-	Multiple_Complex	44106546	44118808
TC0200004159.mm.2	16.59	16.07	0.39	0.32	T	T	1.43	0.0861	0.493	0.0009	0.0381	T	NM_001136055; NM_001271430; NM_001271431; NM_001271432; NM_001271461; NM_001271462; NM_007656; ENSMUST00000028644; ENSMUST00000099696; ENSMUST00000111256; ENSMUST00000111257; ENSMUST00000116457; ENSMUST00000123565; ENSMUST00000124804; ENSMUST00000126772; ENSMUST00000144168; ENSMUST00000145553; ENSMUST00000150508; BC132559; BC132565; OTTMUST00000034495; OTTMUST00000034496; OTTMUST00000034498; OTTM…	Cd82	CD82 antigen	chr2	-	Multiple_Complex	93419102	93463140
TC0300002944.mm.2	10.65	10.14	0.34	0.6	T	T	1.43	0.4922	0.8302	0.7034	0.9263	T	NM_025509; ENSMUST00000043937; BC021935; uc008rjc.2	Ostc	oligosaccharyltransferase complex subunit	chr3	-	Coding	130695917	130709444
TC0800001861.mm.2	7.88	7.37	0.33	0.47	T	T	1.43	0.1387	0.5717	0.1559	0.625	T	NM_177898; ENSMUST00000169834; BC053516; uc009lco.1; uc009lcp.1; uc009lcq.1; uc012gba.1	Nek5	NIMA (never in mitosis gene a)-related expressed kinase 5	chr8	-	Coding	22073616	22125053
TC0800002465.mm.2	8.36	7.84	0.36	0.44	T	T	1.43	0.0501	0.4106	0.1057	0.5497	T	NM_177766; ENSMUST00000141352; ENSMUST00000152080; BC115553; BC115554; OTTMUST00000085428; OTTMUST00000085429; uc009mgd.2; uc009mge.2	Slc35e1	solute carrier family 35, member E1	chr8	-	Multiple_Complex	72477995	72492614
TC0900001587.mm.2	7.18	6.66	0.44	0.4	T	T	1.43	0.1483	0.586	0.168	0.6383	T	NM_028735; ENSMUST00000035100; ENSMUST00000159128; ENSMUST00000160790; ENSMUST00000161967; BC133699; OTTMUST00000081824; OTTMUST00000081825; OTTMUST00000081826; OTTMUST00000081977; uc009sbr.1; uc009sbs.1; uc009sbt.1	Ttc21a	tetratricopeptide repeat domain 21A	chr9	+	Multiple_Complex	119937606	119967793
TC0X00000454.mm.2	7.43	6.92	0.31	0.49	T	T	1.43	0.132	0.5637	0.2899	0.751	T	NM_133729; ENSMUST00000033444; ENSMUST00000114887; ENSMUST00000136741; ENSMUST00000146956; BC005708; BC132438; BC138193; OTTMUST00000042427; OTTMUST00000042428; OTTMUST00000042429; OTTMUST00000042430; uc009tdr.1; uc012hgx.1; uc012hgy.1	Stk26	serine/threonine kinase 26	chrX	+	Multiple_Complex	50841047	50893097
TC1000001479.mm.2	11.38	10.87	0.34	0.34	T	T	1.43	0.0697	0.4599	0.106	0.5497	T	NM_026617; ENSMUST00000020446; ENSMUST00000123802; ENSMUST00000134203; ENSMUST00000134797; ENSMUST00000135794; ENSMUST00000141206; ENSMUST00000145015; ENSMUST00000148678; ENSMUST00000156247; ENSMUST00000156877; BC027637; OTTMUST00000086203; OTTMUST00000086204; OTTMUST00000086205; OTTMUST00000086206; OTTMUST00000086207; OTTMUST00000086208; OTTMUST00000086209; OTTMUST00000086210; OTTMUST00000086211…	Tmbim4	transmembrane BAX inhibitor motif containing 4	chr10	+	Multiple_Complex	120201590	120224917
TC1000002438.mm.2	12.89	12.37	0.79	1.17	T	T	1.43	0.1472	0.5855	0.4043	0.8178	T	NM_008826; ENSMUST00000020522; ENSMUST00000145716; ENSMUST00000148818; ENSMUST00000149271; BC020097; OTTMUST00000041169; OTTMUST00000041170; OTTMUST00000041171; OTTMUST00000042544; uc007fwo.2	Pfkl	phosphofructokinase, liver, B-type	chr10	-	Multiple_Complex	77984993	78010083
TC1100000638.mm.2	12.76	12.25	0.63	1.78	T	T	1.43	0.1438	0.5792	0.4722	0.8476	T	NM_008161; ENSMUST00000082430; ENSMUST00000125094; ENSMUST00000149324; BC003339; BC037027; BC049235; BC061950; OTTMUST00000014399; OTTMUST00000014400; OTTMUST00000014401; uc007iyk.2	Gpx3	glutathione peroxidase 3	chr11	+	Coding	54902453	54910387
TC1100001164.mm.2	8.74	8.23	0.42	0.35	T	T	1.43	0.0917	0.5039	0.3307	0.7814	T	NM_026389; ENSMUST00000001127; ENSMUST00000133601; ENSMUST00000136284; ENSMUST00000147930; ENSMUST00000151499; ENSMUST00000156754; BC006833; BC012879; OTTMUST00000000443; OTTMUST00000000444; OTTMUST00000000445; OTTMUST00000000446; OTTMUST00000000447; OTTMUST00000000448; uc007kjo.1; uc007kjp.1	Poldip2	polymerase (DNA-directed), delta interacting protein 2	chr11	+	Multiple_Complex	78512193	78522736
TC1100002301.mm.2	9.03	8.52	0.61	0.76	T	T	1.43	0.2334	0.6701	0.5118	0.8638	T	NM_018861; ENSMUST00000004634; ENSMUST00000109594; BC043483; BC052733; OTTMUST00000011656; uc007idb.2	Slc1a4	solute carrier family 1 (glutamate/neutral amino acid transporter), member 4	chr11	-	Coding	20302180	20332713
TC1400000757.mm.2	9.82	9.3	0.3	0.57	T	T	1.43	0.2874	0.7127	0.6274	0.9025	T	NM_021437; ENSMUST00000038539; BC011283; uc007twy.2	1700123O20Rik	RIKEN cDNA 1700123O20 gene	chr14	+	Multiple_Complex	54686171	54690742
TC1500000700.mm.2	7.81	7.3	0.38	0.61	T	T	1.43	0.1149	0.538	0.0404	0.3816	T	NM_001289442; NM_010815; ENSMUST00000043149; BC052496	Grap2	GRB2-related adaptor protein 2	chr15	+	Coding	80572594	80652854
TC1500001431.mm.2	7.7	7.18	0.69	0.38	T	T	1.43	0.0531	0.4208	0.1105	0.5587	T	NM_172814; ENSMUST00000022916; ENSMUST00000110305; ENSMUST00000146714; BC058345; OTTMUST00000058643; OTTMUST00000058644; OTTMUST00000058645; uc007vom.1; uc007von.1	Lrp12	low density lipoprotein-related protein 12	chr15	-	Multiple_Complex	39870602	39943994
TC1600001340.mm.2	11.06	10.54	0.52	0.53	T	T	1.43	0.8717	0.9686	0.8598	0.9687	T	NM_001005767; ENSMUST00000048642; ENSMUST00000123070; ENSMUST00000126001; ENSMUST00000133153; ENSMUST00000136252; ENSMUST00000136700; ENSMUST00000143648; ENSMUST00000152887; ENSMUST00000153275; ENSMUST00000155832; BC083153; OTTMUST00000062273; OTTMUST00000062274; OTTMUST00000062275; OTTMUST00000062276; OTTMUST00000062353; OTTMUST00000062354; OTTMUST00000062355; OTTMUST00000062356; OTTMUST00000062…	Parl	presenilin associated, rhomboid-like	chr16	-	Multiple_Complex	20279820	20302387
TC1700001812.mm.2	6.96	6.45	0.57	0.66	T	T	1.43	0.491	0.8297	0.3187	0.773	T	NM_009363; ENSMUST00000024826; BC087889; OTTMUST00000047794; uc008bul.1	Tff2	trefoil factor 2 (spasmolytic protein 1)	chr17	-	Coding	31141049	31144282
TC0100003056.mm.2	6.2	5.69	0.25	0.21	T	T	1.42	0.0333	0.3593	0.0503	0.4151	T	NM_018750; ENSMUST00000027688; ENSMUST00000068564; ENSMUST00000112442; ENSMUST00000124796; BC089605; OTTMUST00000051125; OTTMUST00000051126; OTTMUST00000051127; OTTMUST00000051128; uc007cnc.1; uc007cnd.1; uc011wro.1	Rassf5	Ras association (RalGDS/AF-6) domain family member 5	chr1	-	Multiple_Complex	131176410	131245258
TC0400000698.mm.2	10.79	10.28	0.3	0.45	T	T	1.42	0.0091	0.2285	0.0626	0.4518	T	NM_175090; ENSMUST00000084526; ENSMUST00000122092; BC034674; BC058227; OTTMUST00000002460; OTTMUST00000002461; uc008ten.2; uc008tep.1	Slc31a1	solute carrier family 31, member 1	chr4	+	Multiple_Complex	62360701	62391769
TC0400003712.mm.2	10.48	9.98	0.11	0.35	T	T	1.42	0.0063	0.2049	0.0442	0.393	T	NM_001080819; NR_106086; ENSMUST00000008024; ENSMUST00000105897; ENSMUST00000138473; ENSMUST00000139709; ENSMUST00000145664; ENSMUST00000168582; BC082554; OTTMUST00000025856; OTTMUST00000092228; OTTMUST00000092230; OTTMUST00000092277; OTTMUST00000092278; uc008vdh.1; uc008vdj.1	Arid1a; Mir7227	AT rich interactive domain 1A (SWI-like); microRNA 7227	chr4	-	Multiple_Complex	133679008	133756769
TC0400003894.mm.2	9.35	8.85	0.3	0.44	T	T	1.42	0.01	0.233	0.0116	0.2091	T	NM_025994; ENSMUST00000036854; BC125303; OTTMUST00000023362; uc008vpl.1	Efhd2	EF hand domain containing 2	chr4	-	Coding	141858142	141874952
TC0500003064.mm.2	10.54	10.04	0.39	0.43	T	T	1.42	0.0097	0.2301	0.0195	0.2706	T	NM_019821; ENSMUST00000012028; ENSMUST00000112212; ENSMUST00000112214; BC016584; BC053729; OTTMUST00000034432; OTTMUST00000034433; OTTMUST00000034463; uc008yzw.2	Gltp	glycolipid transfer protein	chr5	-	Coding	114669403	114690984
TC0600001355.mm.2	8.37	7.87	0.4	0.36	T	T	1.42	0.0227	0.3171	0.1127	0.5635	T	NM_153516; ENSMUST00000009256; BC027307; BC029016; uc009dns.1; uc009dnt.1; uc009dnu.1; uc012esa.1	Bcl2l13	BCL2-like 13 (apoptosis facilitator)	chr6	+	Multiple_Complex	120836230	120892842
TC0700003826.mm.2	7.74	7.23	0.45	0.47	T	T	1.42	0.0159	0.2748	0.0089	0.1789	T	NM_177073; ENSMUST00000008462; ENSMUST00000136231; ENSMUST00000139604; ENSMUST00000142885; ENSMUST00000155413; ENSMUST00000156855; BC100310; BC131929; BC131931; BC145200; OTTMUST00000078674; OTTMUST00000078675; OTTMUST00000078676; OTTMUST00000078677; OTTMUST00000078678; OTTMUST00000078679; uc009int.2; uc012fqg.1	Relt	RELT tumor necrosis factor receptor	chr7	-	Coding	100845848	100863446
TC0800001130.mm.2	6.57	6.06	0.46	0.36	T	T	1.42	0.0413	0.3838	0.0732	0.4819	T	NM_028805; ENSMUST00000034239; BC045200; uc009mxt.1	Katnb1	katanin p80 (WD40-containing) subunit B 1	chr8	+	Multiple_Complex	95081201	95103149
TC0800001698.mm.2	9.14	8.63	0.44	0.33	T	T	1.42	0.0209	0.3049	0.0059	0.1402	T	NM_011227; ENSMUST00000033900; BC089570; uc009kvd.1	Rab20	RAB20, member RAS oncogene family	chr8	-	Coding	11453392	11478638
TC0900000032.mm.2	11.42	10.91	0.41	0.84	T	T	1.42	0.0103	0.2353	0.0009	0.0385	T	NM_007609; ENSMUST00000027012; ENSMUST00000152651; ENSMUST00000159461; ENSMUST00000160064; ENSMUST00000160521; ENSMUST00000162846; ENSMUST00000163086; BC061255; OTTMUST00000085221; OTTMUST00000085222; OTTMUST00000085223; OTTMUST00000085224; OTTMUST00000085225; OTTMUST00000085226; OTTMUST00000085227; uc012gnn.1	Casp4	caspase 4, apoptosis-related cysteine peptidase	chr9	+	Multiple_Complex	5308828	5336791
TC1000000365.mm.2	9.6	9.09	0.29	0.35	T	T	1.42	0.0315	0.3547	0.0395	0.377	T	NM_001164433; NM_138315; ENSMUST00000019967; ENSMUST00000099934; ENSMUST00000119962; ENSMUST00000123798; ENSMUST00000125099; ENSMUST00000125730; ENSMUST00000126436; ENSMUST00000130838; ENSMUST00000134010; ENSMUST00000136681; ENSMUST00000138657; ENSMUST00000151486; BC021477; BC034682; OTTMUST00000075754; OTTMUST00000075755; OTTMUST00000075756; OTTMUST00000075757; OTTMUST00000075959; OTTMUST0000007…	Mical1	microtubule associated monooxygenase, calponin and LIM domain containing 1	chr10	+	Multiple_Complex	41476314	41487032
TC1100003870.mm.2	8.75	8.25	0.22	0.37	T	T	1.42	0.0037	0.1639	0.0191	0.2694	T	NM_016896; ENSMUST00000021324; ENSMUST00000146163; ENSMUST00000152300; ENSMUST00000152677; OTTMUST00000006259; OTTMUST00000006260; OTTMUST00000006261; OTTMUST00000006262; uc007lua.1	Map3k14	mitogen-activated protein kinase kinase kinase 14	chr11	-	Multiple_Complex	103219762	103267745
TC1300001326.mm.2	12.2	11.7	0.48	0.42	T	T	1.42	0.0097	0.2301	0.0385	0.3719	T	NM_010330; ENSMUST00000022242; BC014858; OTTMUST00000036443; uc007rym.2	Emb	embigin	chr13	+	Coding	117220573	117274415
TC1500000199.mm.2	10.83	10.32	0.25	0.31	T	T	1.42	0.0047	0.1791	0.0035	0.0992	T	NM_146057; ENSMUST00000044524; BC010828; BC024876; BC057669; uc007vkc.2	Dap	death-associated protein	chr15	+	Coding	31224385	31274341
TC1500001560.mm.2	11.87	11.37	0.2	0.36	T	T	1.42	0.0026	0.1336	0.0141	0.2315	T	NM_024207; ENSMUST00000022993; BC003454; BC085490; uc007vsq.1	Derl1	Der1-like domain family, member 1	chr15	-	Coding	57869502	57892448
TC1600001604.mm.2	7.05	6.54	0.3	0.26	T	T	1.42	0.0157	0.2732	0.0056	0.1363	T	NM_134102; ENSMUST00000002926; BC003470; BC030670; uc007zew.1	Pla1a	phospholipase A1 member A	chr16	-	Coding	38396117	38433145
TC1700002553.mm.2	9.7	9.2	0.11	0.41	T	T	1.42	0.0013	0.1012	0.009	0.1802	T	NM_011500; ENSMUST00000024881; ENSMUST00000145480; ENSMUST00000145910; BC090968; BC150727; OTTMUST00000060731; OTTMUST00000060870; OTTMUST00000060871; uc008doz.1; uc008dpa.1	Strn	striatin, calmodulin binding protein	chr17	-	Multiple_Complex	78649911	78737196
TC1900000026.mm.2	8.12	7.61	0.43	0.64	T	T	1.42	0.0167	0.2811	0.0989	0.5354	T	NM_026373; ENSMUST00000025779; ENSMUST00000172914; ENSMUST00000174149; ENSMUST00000174514; ENSMUST00000174799; BC025656; OTTMUST00000095196; OTTMUST00000095197; OTTMUST00000095198; OTTMUST00000095199; OTTMUST00000095200; uc008fym.1	Cdk2ap2	CDK2-associated protein 2	chr19	+	Multiple_Complex	4097182	4099019
TC1900001445.mm.2	5.94	5.44	0.21	0.45	T	T	1.42	0.0114	0.2449	0.0052	0.1286	T	NM_016854; ENSMUST00000087321; BC052769; BC054739; uc008hhs.1	Ppp1r3c	protein phosphatase 1, regulatory (inhibitor) subunit 3C	chr19	-	Coding	36731731	36736653
TC1300002756.mm.2	5.15	4.64	0.29	0.36	T	T	1.42	0.0074	0.2128	0.0033	0.096	T	ENSMUST00000178618; XM_003688909.1	Gm21188	predicted gene, 21188 [Source:MGI Symbol;Acc:MGI:5434543]; predicted gene, 21188	chr13	-	Multiple_Complex	120034605	120052194
TC0200000405.mm.2	5.98	5.47	0.3	0.44	T	T	1.42	0.0688	0.4586	0.1056	0.5497	T	NM_175286; ENSMUST00000114336; ENSMUST00000137361; ENSMUST00000141509; ENSMUST00000155738; BC089508; OTTMUST00000028085; OTTMUST00000028086; OTTMUST00000028087; OTTMUST00000028088; uc008ira.2	Tprn	taperin	chr2	+	Multiple_Complex	25262598	25269886
TC0200003365.mm.2	10.74	10.23	0.69	0.29	T	T	1.42	0.0633	0.4477	0.0168	0.2533	T	NM_001145821; NM_010283; ENSMUST00000044255; ENSMUST00000079424; ENSMUST00000102794; ENSMUST00000113001; ENSMUST00000113002; ENSMUST00000130913; ENSMUST00000131745; ENSMUST00000149442; ENSMUST00000164889; BC006810; OTTMUST00000028945; OTTMUST00000028946; OTTMUST00000028947; OTTMUST00000029161; OTTMUST00000029162; OTTMUST00000029163; OTTMUST00000029164; uc008jkk.2; uc008jkl.2; uc008jkm.2; uc008jkn…	Ggta1	glycoprotein galactosyltransferase alpha 1, 3	chr2	-	Multiple_Complex	35400179	35463231
TC0200003599.mm.2	9.28	8.77	0.6	0.77	T	T	1.42	0.0928	0.5065	0.3127	0.7701	T	NM_025422; ENSMUST00000028356; ENSMUST00000074606; BC005501; OTTMUST00000030754; OTTMUST00000030755	Cd302	CD302 antigen	chr2	-	Coding	60251993	60284488
TC0200005454.mm.2	8.39	7.88	0.32	0.32	T	T	1.42	0.0622	0.4458	0.2937	0.7547	T	NM_026446; ENSMUST00000002532; ENSMUST00000108769; ENSMUST00000108771; ENSMUST00000108772; ENSMUST00000108776; ENSMUST00000108778; ENSMUST00000108779; ENSMUST00000124776; ENSMUST00000130712; ENSMUST00000143510; ENSMUST00000144476; ENSMUST00000165416; BC003838; OTTMUST00000040842; OTTMUST00000040843; OTTMUST00000040844; OTTMUST00000040845; OTTMUST00000040846; OTTMUST00000040847; OTTMUST00000040848…	Rgs19	regulator of G-protein signaling 19	chr2	-	Multiple_Complex	181688419	181693977
TC0300002973.mm.2	6.96	6.45	0.45	0.56	T	T	1.42	0.0558	0.428	0.2692	0.737	T	NM_026231; ENSMUST00000029651; ENSMUST00000080583; ENSMUST00000160402; ENSMUST00000161577; ENSMUST00000162926; BC047136; BC061240; OTTMUST00000056633; OTTMUST00000056634; OTTMUST00000056635; OTTMUST00000056636; OTTMUST00000056637; uc008rkg.1; uc008rkh.1; uc008rki.1; uc012cxx.1	Gstcd	glutathione S-transferase, C-terminal domain containing	chr3	-	Multiple_Complex	132981753	133092033
TC0400001116.mm.2	8.34	7.83	0.33	0.26	T	T	1.42	0.1731	0.6113	0.4823	0.8514	T	NM_023672; NM_198438; ENSMUST00000030367; ENSMUST00000072753; ENSMUST00000097934; ENSMUST00000124936; ENSMUST00000131111; ENSMUST00000131440; ENSMUST00000132506; ENSMUST00000133827; ENSMUST00000136487; ENSMUST00000137786; ENSMUST00000138475; ENSMUST00000141963; ENSMUST00000146659; ENSMUST00000148842; ENSMUST00000149926; ENSMUST00000150915; ENSMUST00000156288; BC003430; OTTMUST00000018799; OTTMUST…	Ssbp3	single-stranded DNA binding protein 3	chr4	+	Multiple_Complex	106910701	107049694
TC0400001992.mm.2	8.23	7.73	1.08	0.78	T	T	1.42	0.1724	0.611	0.0065	0.1477	T	NM_001077508; NM_001077509; NM_011612; ENSMUST00000030808; ENSMUST00000060901; ENSMUST00000105671; ENSMUST00000105672; ENSMUST00000116257; ENSMUST00000126707; ENSMUST00000135169; ENSMUST00000139826; ENSMUST00000146133; BC028507; OTTMUST00000023800; OTTMUST00000023801; OTTMUST00000023802; OTTMUST00000023803; OTTMUST00000023804; OTTMUST00000023805; OTTMUST00000023806; uc008vya.1; uc008vyb.1; uc008v…	Tnfrsf9	tumor necrosis factor receptor superfamily, member 9	chr4	+	Multiple_Complex	150914562	150946102
TC0600001532.mm.2	8.75	8.25	1.52	0.38	T	T	1.42	0.0694	0.4594	0.0209	0.2824	T	NM_177686; ENSMUST00000065289; ENSMUST00000133756; ENSMUST00000147106; ENSMUST00000151671; BC094904; OTTMUST00000066725; OTTMUST00000066726; OTTMUST00000066727; OTTMUST00000066728; uc009efl.2	Clec12a	C-type lectin domain family 12, member a	chr6	+	Multiple_Complex	129342691	129365303
TC0600001788.mm.2	7.52	7.02	0.45	0.51	T	T	1.42	0.0809	0.4819	0.0118	0.2115	T	NM_178899; ENSMUST00000049985; BC096374; OTTMUST00000112284; OTTMUST00000112285; OTTMUST00000112287; OTTMUST00000112295; uc009auz.1	Hepacam2	HEPACAM family member 2	chr6	-	Multiple_Complex	3457089	3498297
TC0700002857.mm.2	6.61	6.11	0.39	0.4	T	T	1.42	0.0636	0.4486	0.2091	0.6861	T	NM_178704; ENSMUST00000051377; ENSMUST00000124116; ENSMUST00000127782; ENSMUST00000143590; ENSMUST00000144416; ENSMUST00000150862; ENSMUST00000155451; ENSMUST00000155993; BC050065; BC059897; OTTMUST00000076220; OTTMUST00000076221; OTTMUST00000076222; OTTMUST00000076223; OTTMUST00000076224; OTTMUST00000076225; OTTMUST00000076226; OTTMUST00000076227; uc009gkg.2	Dpy19l3	dpy-19-like 3 (C. elegans)	chr7	-	Multiple_Complex	35685165	35754454
TC0900000184.mm.2	14.5	13.99	1.28	1.65	T	T	1.42	0.3226	0.7314	0.4014	0.8168	T	NM_010493; ENSMUST00000086399; BC008626; uc009ojx.1	Icam1	intercellular adhesion molecule 1	chr9	+	Coding	21015960	21028814
TC0X00000213.mm.2	10.27	9.77	0.37	0.45	T	T	1.42	0.1913	0.6299	0.5271	0.8696	T	NM_011049; ENSMUST00000033380; ENSMUST00000115364; ENSMUST00000122944; ENSMUST00000125035; ENSMUST00000129914; ENSMUST00000132365; ENSMUST00000146259; ENSMUST00000148757; BC011069; BC013663; OTTMUST00000041525; OTTMUST00000041526; OTTMUST00000041527; OTTMUST00000041528; OTTMUST00000041529; OTTMUST00000041530; OTTMUST00000041531; OTTMUST00000041532; uc009stn.1; uc009sto.1	Cdk16	cyclin-dependent kinase 16	chrX	+	Multiple_Complex	20687954	20699880
TC0X00001515.mm.2	5.97	5.47	0.45	0.58	T	T	1.42	0.32	0.73	0.1317	0.5906	T	NM_198105; ENSMUST00000073364; ENSMUST00000125924; BC137973; BC171940; OTTMUST00000045947; OTTMUST00000045948; uc009upb.1; uc009upc.1	Fam120c	family with sequence similarity 120, member C	chrX	+	Multiple_Complex	151344175	151474136
TC1100000756.mm.2	11.17	10.66	0.61	0.63	T	T	1.42	0.0537	0.4219	0.1571	0.6257	T	NM_172943; ENSMUST00000044250; ENSMUST00000134770; BC052076; OTTMUST00000017734; OTTMUST00000017735; uc007jgd.2	Alkbh5	alkB, alkylation repair homolog 5 (E. coli)	chr11	+	Multiple_Complex	60536381	60558512
TC1200000334.mm.2	7.79	7.28	0.27	0.41	T	T	1.42	0.0568	0.4303	0.0278	0.3241	T	NM_178767; ENSMUST00000049874; ENSMUST00000159998; ENSMUST00000160158; ENSMUST00000160390; ENSMUST00000160768; OTTMUST00000088754; OTTMUST00000088755; OTTMUST00000088756; OTTMUST00000088757; OTTMUST00000088758; uc007nkg.1; uc007nkh.1	Agmo	alkylglycerol monooxygenase	chr12	+	Multiple_Complex	37241639	37582202
TC1300001081.mm.2	6.92	6.41	0.68	0.67	T	T	1.42	0.0603	0.4413	0.0029	0.0889	T	NM_010170; ENSMUST00000022182; BC140985; OTTMUST00000093842; uc007rmq.1	F2rl2	coagulation factor II (thrombin) receptor-like 2	chr13	+	Coding	95696853	95702768
TC1400002050.mm.2	16.54	16.04	0.25	0.48	T	T	1.42	0.0502	0.4109	0.0525	0.4217	T	NM_001113358; NM_010015; ENSMUST00000022781; ENSMUST00000128231; BC024378; BC053379; BC058116; OTTMUST00000085008; OTTMUST00000085009; uc007tvm.2; uc007tvn.2	Dad1	defender against cell death 1	chr14	-	Coding	54235479	54254104
TC1900000545.mm.2	9.16	8.66	0.49	1.01	T	T	1.42	0.1305	0.5619	0.3644	0.8016	T	NM_181748; ENSMUST00000067098; BC053698; uc008hjc.1	Ffar4	free fatty acid receptor 4	chr19	+	Coding	38097079	38114263
TC1900000957.mm.2	9.12	8.61	0.57	0.52	T	T	1.42	0.2666	0.6985	0.4646	0.8449	T	NM_030109; ENSMUST00000025774; BC049118; uc008gcl.2; uc008gcm.2; uc008gcn.2	Sf3b2	splicing factor 3b, subunit 2	chr19	-	Multiple_Complex	5273921	5295455
TC0100001595.mm.2	6.09	5.59	0.58	0.33	T	T	1.41	0.0142	0.2626	0.0002	0.0108	T	NM_018729; ENSMUST00000004829; BC145067; OTTMUST00000041041; uc007dor.1; uc007dos.1; uc029qup.1	Cd244	CD244 natural killer cell receptor 2B4	chr1	+	Multiple_Complex	171559193	171585318
TC0100002413.mm.2	10.06	9.57	0.34	0.4	T	T	1.41	0.0223	0.3149	0.0156	0.2441	T	NM_001045513; ENSMUST00000027168; ENSMUST00000090293; ENSMUST00000127573; ENSMUST00000140485; ENSMUST00000142258; ENSMUST00000182085; OTTMUST00000004432; OTTMUST00000004475; OTTMUST00000004476; OTTMUST00000004477; OTTMUST00000113093; uc007bet.2	Raph1	Ras association (RalGDS/AF-6) and pleckstrin homology domains 1	chr1	-	Multiple_Complex	60482310	60567104
TC0200003630.mm.2	9.13	8.63	0.61	0.65	T	T	1.41	0.043	0.3893	0.019	0.2688	T	NM_001164477; NM_027835; ENSMUST00000028259; ENSMUST00000112459; ENSMUST00000175964; ENSMUST00000176388; ENSMUST00000176431; BC080200; OTTMUST00000030862; OTTMUST00000099461; OTTMUST00000099462; OTTMUST00000099463; OTTMUST00000099464; uc008jvm.2; uc008jvn.2; uc008jvo.2; uc012bvy.1	Ifih1	interferon induced with helicase C domain 1	chr2	-	Multiple_Complex	62593289	62646255
TC0300002343.mm.2	8.89	8.39	0.19	0.44	T	T	1.41	0.0336	0.3593	0.1143	0.5645	T	NM_009057; ENSMUST00000029565; ENSMUST00000107460; ENSMUST00000130230; ENSMUST00000130690; ENSMUST00000132445; ENSMUST00000133575; ENSMUST00000144777; ENSMUST00000148095; ENSMUST00000185119; BC014292; OTTMUST00000051870; OTTMUST00000051891; OTTMUST00000051892; OTTMUST00000051893; OTTMUST00000051894; OTTMUST00000051895; OTTMUST00000051896; OTTMUST00000051897; OTTMUST00000051898; uc008pyn.2	Slc50a1	solute carrier family 50 (sugar transporter), member 1	chr3	-	Multiple_Complex	89268244	89270570
TC0300002350.mm.2	7.71	7.21	0.25	0.3	T	T	1.41	0.0137	0.257	0.0692	0.4703	T	NM_009565; ENSMUST00000029677; ENSMUST00000107432; ENSMUST00000107433; ENSMUST00000107435; ENSMUST00000124783; ENSMUST00000126027; ENSMUST00000139094; ENSMUST00000142119; ENSMUST00000148361; BC046533; BC091651; OTTMUST00000050409; OTTMUST00000050428; OTTMUST00000050429; OTTMUST00000050430; OTTMUST00000050431; OTTMUST00000050432; OTTMUST00000050433; OTTMUST00000050434; OTTMUST00000050435; uc008pza…	Zbtb7b	zinc finger and BTB domain containing 7B	chr3	-	Multiple_Complex	89377644	89394776
TC0400002103.mm.2	7.34	6.85	0.8	0.22	T	T	1.41	0.0063	0.2049	1.35e-08	1.5e-05	T	NM_011659; ENSMUST00000030952; ENSMUST00000127377; ENSMUST00000143576; BC139239; BC139266; OTTMUST00000025777; OTTMUST00000025778; OTTMUST00000025779; uc008wfu.1; uc008wfv.1	Tnfrsf4	tumor necrosis factor receptor superfamily, member 4	chr4	+	Multiple_Complex	156013695	156016612
TC0500001401.mm.2	8.61	8.12	0.59	0.51	T	T	1.41	0.0026	0.1336	0.0003	0.0161	T	NM_011026; ENSMUST00000031429; ENSMUST00000081554; ENSMUST00000132062; ENSMUST00000139631; ENSMUST00000139712; ENSMUST00000142664; ENSMUST00000152337; BC005597; OTTMUST00000050713; OTTMUST00000050718; OTTMUST00000050719; OTTMUST00000050720; OTTMUST00000050721; OTTMUST00000050722; OTTMUST00000050723; uc008zlt.1; uc008zlu.1; uc008zlv.1	P2rx4	purinergic receptor P2X, ligand-gated ion channel 4	chr5	+	Multiple_Complex	122707557	122729738
TC0600003119.mm.2	13.77	13.28	0.82	0.91	T	T	1.41	0.0113	0.2438	0.027	0.32	T	NM_009415; ENSMUST00000133251; ENSMUST00000139716; ENSMUST00000149610; ENSMUST00000154883; ENSMUST00000172132; BC046761; OTTMUST00000042601; OTTMUST00000042608; OTTMUST00000042609; OTTMUST00000042610; OTTMUST00000042611; uc012esp.1	Tpi1	triosephosphate isomerase 1	chr6	-	Multiple_Complex	124810586	124814296
TC0600003337.mm.2	11.57	11.08	0.56	0.32	T	T	1.41	0.009	0.2285	0.0006	0.0278	T	NM_007486; ENSMUST00000032344; ENSMUST00000111891; ENSMUST00000111892; ENSMUST00000154440; BC031763; OTTMUST00000056391; OTTMUST00000056392; OTTMUST00000056393; OTTMUST00000056394	Arhgdib	Rho, GDP dissociation inhibitor (GDI) beta	chr6	-	Coding	136923523	136941899
TC0700001174.mm.2	8.55	8.06	0.29	0.49	T	T	1.41	0.0064	0.2051	0.0193	0.2697	T	NM_001004185; ENSMUST00000165460; BC042749; BC050804; uc009icf.2; uc012fny.1; uc012fnz.1	Whamm	WAS protein homolog associated with actin, golgi membranes and microtubules	chr7	+	Multiple_Complex	81571278	81596836
TC0700001816.mm.2	10.72	10.22	0.29	0.61	T	T	1.41	0.0173	0.2849	0.1177	0.5702	T	NM_025347; NM_026875; ENSMUST00000038614; ENSMUST00000106356; ENSMUST00000106357; ENSMUST00000106359; ENSMUST00000132643; ENSMUST00000143078; ENSMUST00000145762; ENSMUST00000150760; ENSMUST00000156891; ENSMUST00000170882; OTTMUST00000055247; OTTMUST00000055248; OTTMUST00000055249; OTTMUST00000055250; OTTMUST00000055251; OTTMUST00000055252; OTTMUST00000055253; OTTMUST00000055254; OTTMUST0000005525…	Ypel3	yippee-like 3 (Drosophila)	chr7	+	Multiple_Complex	126776955	126780514
TC0800001110.mm.2	6.84	6.34	0.65	0.82	T	T	1.41	0.0017	0.1101	0.0006	0.0293	T	NM_001033207; NR_106040; ENSMUST00000053085; ENSMUST00000098489; ENSMUST00000137032; ENSMUST00000182409; ENSMUST00000183132; ENSMUST00000183287; OTTMUST00000085584; OTTMUST00000113571; OTTMUST00000113572; OTTMUST00000113573; OTTMUST00000113574; uc009mwj.2; uc012gio.1	Nlrc5; Mir7072	NLR family, CARD domain containing 5; microRNA 7072	chr8	+	Multiple_Complex	94472763	94527272
TC0800001608.mm.2	10.69	10.2	0.38	0.48	T	T	1.41	0.0007	0.071	0.0006	0.0282	T	NM_010568; ENSMUST00000091291; ENSMUST00000139504; OTTMUST00000077897; OTTMUST00000077898; uc009krd.2; uc009kre.2	Insr	insulin receptor	chr8	-	Multiple_Complex	3150922	3279617
TC0800002824.mm.2	9.67	9.17	0.33	0.24	T	T	1.41	0.0295	0.3484	0.0036	0.1025	T	NM_013477; ENSMUST00000013304; ENSMUST00000144486; BC011075; OTTMUST00000080705; OTTMUST00000080706; uc009ndg.1	Atp6v0d1	ATPase, H+ transporting, lysosomal V0 subunit D1	chr8	-	Multiple_Complex	105524465	105566047
TC0900000369.mm.2	8	7.51	0.37	0.35	T	T	1.41	0.0169	0.2825	0.0979	0.534	T	NM_020518; ENSMUST00000002008; BC099457; uc009ovb.1; uc012gra.1; uc012grb.1	Vsig2	V-set and immunoglobulin domain containing 2	chr9	+	Coding	37539255	37544205
TC0X00000708.mm.2	10.89	10.39	0.44	0.55	T	T	1.41	0.0345	0.3634	0.0381	0.3704	T	NM_018794; ENSMUST00000019231; ENSMUST00000114171; ENSMUST00000124797; ENSMUST00000135914; ENSMUST00000136056; ENSMUST00000144075; ENSMUST00000144506; ENSMUST00000147275; ENSMUST00000147900; ENSMUST00000154630; BC048241; OTTMUST00000042874; OTTMUST00000044091; OTTMUST00000044092; OTTMUST00000046895; OTTMUST00000046896; OTTMUST00000046897; OTTMUST00000046898; OTTMUST00000072974; OTTMUST00000072975…	Atp6ap1	ATPase, H+ transporting, lysosomal accessory protein 1	chrX	+	Multiple_Complex	74297097	74304721
TC1100003634.mm.2	6.28	5.79	0.31	0.36	T	T	1.41	0.0157	0.2732	0.0492	0.4113	T	NM_027026; ENSMUST00000021251; BC022723; OTTMUST00000003773; uc007ldl.1	Lrrc46	leucine rich repeat containing 46	chr11	-	Coding	97034602	97041407
TC1200000769.mm.2	8.56	8.07	0.43	0.46	T	T	1.41	0.0074	0.2128	0.001	0.0404	T	NM_001167983; NM_172579; ENSMUST00000053969; ENSMUST00000166429; BC058681; BC095958; uc007ocu.2; uc007ocv.1; uc007ocw.2; uc007ocx.1; uc007ocz.1; uc011yoo.1	Sipa1l1	signal-induced proliferation-associated 1 like 1	chr12	+	Multiple_Complex	82169420	82451786
TC1300000599.mm.2	6.8	6.31	0.51	0.41	T	T	1.41	0.0478	0.4052	0.1857	0.6568	T	NM_025415; ENSMUST00000075853; BC022647; BC094919; OTTMUST00000058218; uc007qmh.2; uc007qmi.2	Cks2	CDC28 protein kinase regulatory subunit 2	chr13	+	Coding	51645232	51650662
TC1600002172.mm.2	14.23	13.74	0.26	0.47	T	T	1.41	0.0066	0.2084	0.0041	0.1124	T	NM_001110498; NM_010509; ENSMUST00000023693; ENSMUST00000089042; ENSMUST00000117836; ENSMUST00000134491; ENSMUST00000139503; BC071225; OTTMUST00000067197; OTTMUST00000067198; OTTMUST00000067199; OTTMUST00000067200; OTTMUST00000104280; uc007zxg.2; uc007zxh.2; uc007zxi.2	Ifnar2	interferon (alpha and beta) receptor 2	chr16	+	Coding	91372783	91405589
TC1700001247.mm.2	10.28	9.78	0.26	0.47	T	T	1.41	0.0118	0.2481	0.0597	0.4441	T	NM_001171052; NM_001171053; NM_001171054; NM_054082; ENSMUST00000067826; ENSMUST00000112349; ENSMUST00000112350; ENSMUST00000112352; ENSMUST00000175920; ENSMUST00000176054; ENSMUST00000176816; ENSMUST00000177069; ENSMUST00000177416; BC022124; BC099960; OTTMUST00000041971; OTTMUST00000042045; OTTMUST00000042046; OTTMUST00000042047; OTTMUST00000042048; OTTMUST00000110169; OTTMUST00000110170; OTTMUS…	Mta3	metastasis associated 3	chr17	+	Multiple_Complex	83706163	83821516
TC1700002797.mm.2	10.31	9.81	0.28	0.55	T	T	1.41	0.0099	0.2322	0.0147	0.2361	T	NM_001172113; NM_001172114; NM_153792; ENSMUST00000070777; ENSMUST00000088464; ENSMUST00000175698; ENSMUST00000175732; ENSMUST00000176086; ENSMUST00000176092; ENSMUST00000176178; ENSMUST00000176237; ENSMUST00000176324; ENSMUST00000176353; ENSMUST00000176361; ENSMUST00000176434; ENSMUST00000176530; ENSMUST00000176633; ENSMUST00000176652; ENSMUST00000176668; ENSMUST00000176805; ENSMUST00000176900; …	Traf7	TNF receptor-associated factor 7	chr17	-	Multiple_Complex	24508562	24527938
TC0500002020.mm.2	6.29	5.8	0.76	0.6	T	T	1.41	0.3489	0.7447	0.7798	0.9457	T	XM_001001111.3	Gm8539	PREDICTED: predicted gene 8539 (Gm8539), mRNA.	chr5	-	Coding	21613991	21614530
TC0100001724.mm.2	12.4	11.9	0.52	0.59	T	T	1.41	0.2587	0.6941	0.0679	0.4667	T	NM_144794; ENSMUST00000027800; ENSMUST00000159436; ENSMUST00000160508; ENSMUST00000160536; ENSMUST00000161523; ENSMUST00000161847; ENSMUST00000161942; ENSMUST00000162283; BC014795; BC019442; OTTMUST00000088576; OTTMUST00000088577; OTTMUST00000088578; OTTMUST00000088579; OTTMUST00000088580; OTTMUST00000088583; OTTMUST00000088584; OTTMUST00000088585; uc007dwx.1; uc007dwy.1	Tmem63a	transmembrane protein 63a	chr1	+	Multiple_Complex	180942344	180975112
TC0200001294.mm.2	4.5	4.01	0.36	0.36	F	F	1.41	0.291	0.714	0.1916	0.6641	F	NM_178249; ENSMUST00000026956; ENSMUST00000111572; ENSMUST00000132216; ENSMUST00000138504; ENSMUST00000148582; ENSMUST00000150746; OTTMUST00000032985; OTTMUST00000032986; OTTMUST00000032987; OTTMUST00000032988; OTTMUST00000032989; uc008kob.1	Pramel6	preferentially expressed antigen in melanoma like 6	chr2	+	Multiple_Complex	87506565	87510872
TC0400003379.mm.2	10.4	9.9	0.5	0.56	T	T	1.41	0.087	0.4948	0.3594	0.7981	T	NM_033617; ENSMUST00000036380; ENSMUST00000124974; ENSMUST00000132073; ENSMUST00000133530; ENSMUST00000136596; ENSMUST00000147845; ENSMUST00000149868; ENSMUST00000150204; ENSMUST00000152356; BC009169; BC030393; OTTMUST00000019636; OTTMUST00000019637; OTTMUST00000019638; OTTMUST00000019639; OTTMUST00000019640; OTTMUST00000019641; OTTMUST00000064499; OTTMUST00000064500; OTTMUST00000064501; uc008ujc…	Atp6v0b	ATPase, H+ transporting, lysosomal V0 subunit B	chr4	-	Multiple_Complex	117884326	117887333
TC0500002167.mm.2	15.34	14.85	0.42	0.47	T	T	1.41	0.208	0.6457	0.4674	0.8464	T	NM_001134692; NM_024460; BC002177; BC082316; OTTMUST00000053336; OTTMUST00000053337	Ost4	oligosaccharyltransferase 4 homolog (S. cerevisiae)	chr5	-	Coding	30905885	30907788
TC0500002254.mm.2	7.13	6.64	0.5	0.5	T	T	1.41	0.0563	0.4287	0.2658	0.7344	T	NM_030889; ENSMUST00000037370; ENSMUST00000070720; ENSMUST00000135324; ENSMUST00000137040; ENSMUST00000141508; BC138873; BC138875; OTTMUST00000069382; OTTMUST00000069383; OTTMUST00000069384; OTTMUST00000069385; OTTMUST00000069386; uc008xek.1; uc008xel.1	Sorcs2	sortilin-related VPS10 domain containing receptor 2	chr5	-	Multiple_Complex	36017180	36398139
TC0500003495.mm.2	13.21	12.72	0.55	0.66	T	T	1.41	0.1456	0.5828	0.4024	0.8178	T	NM_001159908; NM_133349; ENSMUST00000079996; ENSMUST00000110851; ENSMUST00000132454; ENSMUST00000143889; ENSMUST00000150992; BC058780; OTTMUST00000055590; OTTMUST00000055591; OTTMUST00000055592; OTTMUST00000055593; OTTMUST00000055594; uc009ags.2; uc009agt.2	Zfand2a	zinc finger, AN1-type domain 2A	chr5	-	Multiple_Complex	139471211	139484549
TC0600001422.mm.2	7.6	7.11	0.57	0.64	T	T	1.41	0.1372	0.5696	0.2324	0.7076	T	NM_023143; ENSMUST00000068593; BC004637; BC093528; BC172078; uc009dqz.2; uc009dra.2	C1ra	complement component 1, r subcomponent A	chr6	+	Coding	124512405	124523440
TC0600001521.mm.2	7.3	6.81	0.65	0.84	T	T	1.41	0.5392	0.8467	0.7499	0.94	T	NM_001289706; NM_001289707; NM_001289708; NM_020257; ENSMUST00000032519; ENSMUST00000159080; ENSMUST00000159866; ENSMUST00000160867; ENSMUST00000162666; BC139192; BC139193; BC145574; OTTMUST00000087739; OTTMUST00000087740; OTTMUST00000087741; OTTMUST00000087742; OTTMUST00000087743	Clec2i	C-type lectin domain family 2, member i	chr6	+	Multiple_Complex	128887587	128898167
TC0700000402.mm.2	9.45	8.95	1.18	0.47	T	T	1.41	0.4237	0.7943	0.7265	0.9339	T	NM_007655; ENSMUST00000003469; BC027633; OTTMUST00000072520; uc009fqt.1	Cd79a	CD79A antigen (immunoglobulin-associated alpha)	chr7	+	Coding	24897381	24902197
TC0700002970.mm.2	10.24	9.74	0.28	0.48	T	T	1.41	0.062	0.4457	0.2747	0.7415	T	NM_001285517; NM_001285518; NM_001285519; NM_009473; ENSMUST00000073488; ENSMUST00000107910; ENSMUST00000107911; ENSMUST00000107912; ENSMUST00000123358; ENSMUST00000128354; ENSMUST00000128600; ENSMUST00000132769; ENSMUST00000136611; ENSMUST00000137674; ENSMUST00000141901; ENSMUST00000142298; ENSMUST00000167197; BC066025; OTTMUST00000055655; OTTMUST00000055656; OTTMUST00000055657; OTTMUST000000557…	Nr1h2	nuclear receptor subfamily 1, group H, member 2	chr7	-	Multiple_Complex	44549616	44553965
TC0800002707.mm.2	5.19	4.69	0.57	0.38	T	T	1.41	0.7163	0.9176	0.6044	0.8947	T	OTTMUST00000084581; uc009mur.1	Ces1h	carboxylesterase 1H	chr8	-	Coding	93351842	93379725
TC0X00000922.mm.2	4.37	3.88	0.35	0.46	T	T	1.41	0.217	0.6552	0.3746	0.8074	T	NM_029536; ENSMUST00000033554; ENSMUST00000130276; ENSMUST00000137479; ENSMUST00000139205; BC113184; BC113791; OTTMUST00000043545; OTTMUST00000043546; OTTMUST00000043547; OTTMUST00000043548; uc009tuq.2	Gpr165	G protein-coupled receptor 165	chrX	+	Multiple_Complex	96713441	96719388
TC0X00000929.mm.2	4.99	4.5	0.4	0.36	T	F	1.41	0.1274	0.5572	0.4753	0.8487	F	NM_013476; ENSMUST00000052837; OTTMUST00000043610; uc009tuv.1	Ar	androgen receptor	chrX	+	Multiple_Complex	98149721	98323215
TC1000001031.mm.2	5.34	4.85	0.49	0.34	T	T	1.41	0.0626	0.4463	0.1763	0.6471	T	NM_001017525; NM_028709; ENSMUST00000020231; ENSMUST00000105306; ENSMUST00000105307; ENSMUST00000128338; ENSMUST00000135235; ENSMUST00000145323; ENSMUST00000145433; ENSMUST00000156123; BC141145; OTTMUST00000042360; OTTMUST00000042361; OTTMUST00000042362; OTTMUST00000042363; OTTMUST00000042364; OTTMUST00000042365; OTTMUST00000042366; OTTMUST00000087138; uc007glg.2; uc007glh.1; uc007gli.1	Btbd11	BTB (POZ) domain containing 11	chr10	+	Multiple_Complex	85386814	85660292
TC1100000859.mm.2	5.81	5.31	0.28	0.64	T	T	1.41	0.3442	0.7407	0.2221	0.6971	T	NM_001109657; NM_001277079; NM_001277080; NM_008088; ENSMUST00000041611; ENSMUST00000108680; ENSMUST00000108681; ENSMUST00000108682; ENSMUST00000129801; ENSMUST00000133367; ENSMUST00000136796; ENSMUST00000140863; ENSMUST00000145496; ENSMUST00000147276; ENSMUST00000151784; BC120528; BC120530; OTTMUST00000013199; OTTMUST00000013200; OTTMUST00000013201; OTTMUST00000013202; OTTMUST00000013203; OTTMUS…	Gas7	growth arrest specific 7	chr11	+	Multiple_Complex	67455437	67688992
TC1100002567.mm.2	10.1	9.6	0.31	0.3	T	T	1.41	0.288	0.7136	0.6879	0.9214	T	NM_001131054; NM_013917; ENSMUST00000020685; ENSMUST00000020687; ENSMUST00000101340; ENSMUST00000117446; ENSMUST00000118368; ENSMUST00000121638; ENSMUST00000140434; ENSMUST00000148130; ENSMUST00000150726; ENSMUST00000152115; BC023324; OTTMUST00000012141; OTTMUST00000012142; OTTMUST00000012143; OTTMUST00000012144; OTTMUST00000012145; OTTMUST00000012146; OTTMUST00000076561; OTTMUST00000076562; OTTM…	Pttg1	pituitary tumor-transforming gene 1	chr11	-	Multiple_Complex	43420248	43426251
TC1100003161.mm.2	7.26	6.77	0.32	0.57	T	T	1.41	0.0682	0.458	0.1871	0.6575	T	NM_023113; ENSMUST00000021119; ENSMUST00000132774; ENSMUST00000134079; ENSMUST00000141898; ENSMUST00000155630; ENSMUST00000184572; BC024934; OTTMUST00000013867; OTTMUST00000013868; OTTMUST00000013869; OTTMUST00000066879; OTTMUST00000066880; OTTMUST00000117442	Aspa	aspartoacylase	chr11	-	Multiple_Complex	73304988	73329596
TC1300001836.mm.2	6.07	5.57	0.43	0.62	T	T	1.41	0.1566	0.5965	0.4489	0.8401	T	NM_139063; ENSMUST00000035899; BC023184; BC024720; uc007qdu.1; uc007qdv.1	Bloc1s5	biogenesis of lysosomal organelles complex-1, subunit 5, muted	chr13	-	Coding	38602698	38635109
TC1400000459.mm.2	12.76	12.27	0.71	0.76	T	T	1.41	0.3318	0.7361	0.6761	0.9171	T	NM_001012766; NM_007895; NM_017388; BC065391; BC094626; BC150991; BC151093; OTTMUST00000087933; uc007tdi.1; uc011zjh.1	Ear12; Ear2; Ear3	eosinophil-associated, ribonuclease A family, member 12; eosinophil-associated, ribonuclease A family, member 2; eosinophil-associated, ribonuclease A family, member 3	chr14	+	Coding	44102654	44103538
TC1400000513.mm.2	14.61	14.12	0.69	1.53	T	T	1.41	0.4584	0.8155	0.4797	0.8501	T	NM_001145953; NM_010705; ENSMUST00000142734; ENSMUST00000144794; ENSMUST00000146468; ENSMUST00000150290; ENSMUST00000151405; BC132328; BC138790; BC145419; OTTMUST00000081619; OTTMUST00000081620; OTTMUST00000081621; OTTMUST00000081622; OTTMUST00000081623; uc007tia.2; uc007tib.2; uc007tic.2	Lgals3	lectin, galactose binding, soluble 3	chr14	+	Coding	47367751	47386167
TC1400000808.mm.2	9.63	9.13	0.26	0.32	T	T	1.41	0.0504	0.4116	0.1699	0.6399	T	NM_001145978; ENSMUST00000161553; ENSMUST00000162312; OTTMUST00000088016; OTTMUST00000088017; uc007ucd.2; uc011zmb.1	Parp4	poly (ADP-ribose) polymerase family, member 4	chr14	+	Multiple_Complex	56575619	56659798
TC1700000404.mm.2	8.81	8.31	0.45	0.34	T	T	1.41	0.1194	0.5447	0.3536	0.794	T	NM_001159598; NM_009733; ENSMUST00000074370; ENSMUST00000118904; ENSMUST00000163421; ENSMUST00000168282; ENSMUST00000169268; BC113171; OTTMUST00000065524; OTTMUST00000065525; OTTMUST00000091549; OTTMUST00000091550; uc008bdm.2; uc008bdn.2	Axin1	axin 1	chr17	+	Multiple_Complex	26138686	26195811
TC1700001388.mm.2	12.09	11.59	0.51	0.64	T	T	1.41	0.155	0.5948	0.2286	0.703	T	NM_001166627; NM_001199948; ENSMUST00000179554; uc008agz.2; uc008aha.2	Dynlt1f	dynein light chain Tctex-type 1F	chr17	-	Multiple_Complex	6646602	6655939
TC1700001869.mm.2	6.95	6.45	0.42	0.52	T	T	1.41	0.149	0.5877	0.4954	0.8569	T	NM_207541; ENSMUST00000054072; BC117831; BC117832; OTTMUST00000082577; uc008byi.1	Zfp81	zinc finger protein 81	chr17	-	Multiple_Complex	33329342	33358878
TC0100002471.mm.2	7.25	6.76	0.55	0.37	T	T	1.4	0.0145	0.2633	0.0094	0.1843	T	NM_001039493; ENSMUST00000097713; ENSMUST00000123225; ENSMUST00000134097; ENSMUST00000139649; ENSMUST00000140857; OTTMUST00000052216; OTTMUST00000052217; OTTMUST00000052218; OTTMUST00000052219; OTTMUST00000052220; uc007bha.1; uc007bhb.1	Plekhm3	pleckstrin homology domain containing, family M, member 3	chr1	-	Multiple_Complex	64785983	64956824
TC0200001808.mm.2	8.27	7.79	0.28	0.2	T	T	1.4	0.0062	0.2031	0.0212	0.2843	T	NM_153387; NR_077245; ENSMUST00000039541; ENSMUST00000110657; ENSMUST00000110658; ENSMUST00000126817; ENSMUST00000130929; ENSMUST00000133773; ENSMUST00000135555; ENSMUST00000138601; ENSMUST00000143305; ENSMUST00000143320; ENSMUST00000144076; ENSMUST00000144123; ENSMUST00000154318; ENSMUST00000154633; BC029106; OTTMUST00000037967; OTTMUST00000037968; OTTMUST00000037969; OTTMUST00000037970; OTTMUST…	Tubgcp4	tubulin, gamma complex associated protein 4	chr2	+	Multiple_Complex	121170654	121198770
TC0400000869.mm.2	9.82	9.33	0.16	0.28	T	T	1.4	0.0003	0.0439	0.0024	0.0771	T	NM_184088; ENSMUST00000045512; ENSMUST00000082026; ENSMUST00000128710; ENSMUST00000142837; BC146602; OTTMUST00000017649; OTTMUST00000017755; OTTMUST00000017756; uc008tmb.2; uc008tmc.1; uc008tmd.1	Dennd4c	DENN/MADD domain containing 4C	chr4	+	Multiple_Complex	86748555	86850603
TC0400002799.mm.2	7.36	6.87	0.3	0.33	T	T	1.4	0.0056	0.1953	0.0028	0.0857	T	NM_001045514; ENSMUST00000035724; ENSMUST00000140586; BC092227; OTTMUST00000033536; OTTMUST00000033537; uc008tgc.1; uc008tge.2	Akna	AT-hook transcription factor	chr4	-	Multiple_Complex	63367125	63410714
TC0400003344.mm.2	13.95	13.46	0.23	0.36	T	T	1.4	0.011	0.2408	0.0365	0.3647	T	NM_021473; ENSMUST00000030455; ENSMUST00000126146; ENSMUST00000128010; ENSMUST00000128059; BC039926; BC046762; OTTMUST00000021818; OTTMUST00000021819; OTTMUST00000021820; OTTMUST00000021821; uc008uha.2; uc008uhb.2	Akr1a1	aldo-keto reductase family 1, member A1 (aldehyde reductase)	chr4	-	Multiple_Complex	116636510	116651680
TC0400003602.mm.2	5.78	5.29	0.37	0.29	T	T	1.4	0.0089	0.2267	0.0027	0.0855	T	NM_001162432; NM_001162433; NM_010693; NR_106199; ENSMUST00000067240; ENSMUST00000102596; ENSMUST00000123640; ENSMUST00000127943; ENSMUST00000132030; ENSMUST00000134336; ENSMUST00000139957; ENSMUST00000167288; BC011474; OTTMUST00000022307; OTTMUST00000022308; OTTMUST00000022309; OTTMUST00000022310; OTTMUST00000022311; OTTMUST00000022312; OTTMUST00000068940; uc008uxh.2; uc008uxi.2; uc008uxj.2; uc0…	Lck; Mir8119	lymphocyte protein tyrosine kinase; microRNA 8119	chr4	-	Multiple_Complex	129548344	129573641
TC0700002034.mm.2	10.12	9.63	0.37	0.65	T	T	1.4	0.0234	0.3218	0.0311	0.3422	T	NM_001112715; NM_026820; ENSMUST00000026564; ENSMUST00000106040; ENSMUST00000106042; BC027285; BC090258; BC090972; OTTMUST00000049966; OTTMUST00000049967; OTTMUST00000049968; uc009kja.2; uc009kjb.2	Ifitm1	interferon induced transmembrane protein 1	chr7	+	Coding	140967221	140969827
TC0700002078.mm.2	9.67	9.18	0.38	0.37	T	T	1.4	0.0096	0.2299	0.0091	0.1813	T	NM_001136071; NM_001271508; NM_001271509; NM_001271510; NM_001271523; NM_019391; ENSMUST00000018963; ENSMUST00000038946; ENSMUST00000105966; ENSMUST00000105967; ENSMUST00000105968; ENSMUST00000126149; ENSMUST00000128986; ENSMUST00000132956; ENSMUST00000140626; ENSMUST00000142408; ENSMUST00000149521; ENSMUST00000156960; BC003796; OTTMUST00000045178; OTTMUST00000045179; OTTMUST00000045180; OTTMUST0…	Lsp1	lymphocyte specific 1	chr7	+	Multiple_Complex	142460809	142494868
TC0700004513.mm.2	15.23	14.75	0.49	0.5	T	T	1.4	0.0342	0.3619	0.0298	0.3351	T	NM_030694; ENSMUST00000081649; BC002102; BC002160; BC084679; uc009kiz.1	Ifitm2	interferon induced transmembrane protein 2	chr7	-	Coding	140954837	140955961
TC1000000636.mm.2	9.52	9.04	0.23	0.33	T	T	1.4	7.92e-05	0.0198	6.76e-07	0.0002	T	NM_010118; ENSMUST00000048289; ENSMUST00000105438; ENSMUST00000127820; ENSMUST00000130933; ENSMUST00000145754; ENSMUST00000145936; ENSMUST00000146986; BC009093; OTTMUST00000084546; OTTMUST00000084547; OTTMUST00000084548; OTTMUST00000084549; OTTMUST00000084550; OTTMUST00000084551; OTTMUST00000084552; uc007flx.1; uc007fly.1	Egr2	early growth response 2	chr10	+	Coding	67535475	67542188
TC1100000934.mm.2	14.81	14.33	0.42	0.59	T	T	1.4	0.0476	0.4044	0.2573	0.7283	T	NM_019749; ENSMUST00000018711; ENSMUST00000108592; ENSMUST00000139007; ENSMUST00000144443; BC002126; BC024621; BC030350; OTTMUST00000013495; OTTMUST00000013496; OTTMUST00000013497; OTTMUST00000038731; uc007jtg.2	Gabarap	gamma-aminobutyric acid receptor associated protein	chr11	+	Multiple_Complex	69991143	69994951
TC1100000950.mm.2	7.83	7.34	0.72	0.35	T	T	1.4	0.0256	0.3326	0.0784	0.496	T	NM_001271358; NM_001271359; NM_001271360; NM_145429; NR_106064; ENSMUST00000079056; ENSMUST00000084954; ENSMUST00000102563; ENSMUST00000102564; ENSMUST00000108568; ENSMUST00000124112; ENSMUST00000124943; ENSMUST00000125441; ENSMUST00000128748; ENSMUST00000138006; ENSMUST00000143232; ENSMUST00000144454; ENSMUST00000150076; BC016642; OTTMUST00000013616; OTTMUST00000013617; OTTMUST00000013618; OTTMU…	Arrb2; Mir7115	arrestin, beta 2; microRNA 7115	chr11	+	Multiple_Complex	70432580	70440828
TC1100002369.mm.2	9.25	8.76	0.27	0.35	T	T	1.4	0.0199	0.3005	0.1179	0.5702	T	NM_027860; ENSMUST00000043356; ENSMUST00000093267; ENSMUST00000109532; ENSMUST00000123909; ENSMUST00000131612; ENSMUST00000141353; ENSMUST00000155903; ENSMUST00000180260; BC072622; BC079876; uc007iff.1; uc007ifg.1; uc007ifh.1; uc007ifi.1; uc011xsf.1	0610010F05Rik	RIKEN cDNA 0610010F05 gene	chr11	-	Coding	23564961	23633639
TC1100003856.mm.2	5.83	5.35	0.26	0.26	T	T	1.4	0.0272	0.3387	0.0021	0.0713	T	NM_001131020; NM_010277; ENSMUST00000067444; ENSMUST00000077902; ENSMUST00000127909; BC139357; BC139358; OTTMUST00000006346; OTTMUST00000006347; uc007lsw.2; uc007lsx.2	Gfap	glial fibrillary acidic protein	chr11	-	Multiple_Complex	102887336	102900912
TC1200000641.mm.2	8.14	7.65	0.36	0.34	T	T	1.4	0.0059	0.2001	0.007	0.1558	T	NM_001037717; ENSMUST00000058139; ENSMUST00000101313; ENSMUST00000122920; ENSMUST00000126488; ENSMUST00000134247; ENSMUST00000140523; ENSMUST00000150996; ENSMUST00000153941; BC157917; BC157928; OTTMUST00000081781; OTTMUST00000081782; OTTMUST00000081783; OTTMUST00000081784; OTTMUST00000081785; OTTMUST00000081786; OTTMUST00000081787; OTTMUST00000081788; uc007nwh.3; uc007nwi.3; uc007nwj.1; uc011yns.2	Slc38a6	solute carrier family 38, member 6	chr12	+	Multiple_Complex	73286779	73354049
TC1200001039.mm.2	4.71	4.23	0.55	0.22	T	T	1.4	0.0294	0.3484	0.0071	0.1571	T	NM_173024; ENSMUST00000085052; BC125418; BC145808; OTTMUST00000068302; uc007owu.1	Serpina3b	serine (or cysteine) peptidase inhibitor, clade A, member 3B	chr12	+	Coding	104127996	104139545
TC1600000048.mm.2	7.27	6.79	0.28	0.33	T	T	1.4	0.0097	0.2301	0.0654	0.4607	T	NM_145362; ENSMUST00000049207; ENSMUST00000100196; ENSMUST00000142902; ENSMUST00000147530; ENSMUST00000153730; OTTMUST00000070543; OTTMUST00000070544; OTTMUST00000070545; OTTMUST00000070546; OTTMUST00000070547; uc007yby.2; uc012aba.2	Alg1	asparagine-linked glycosylation 1 (beta-1,4-mannosyltransferase)	chr16	+	Multiple_Complex	5233621	5244912
TC1900000977.mm.2	9.55	9.06	0.47	0.36	T	T	1.4	0.0493	0.4069	0.0522	0.4207	T	NM_001164480; NM_001164481; NM_001164482; NM_001164568; NM_011379; ENSMUST00000071857; ENSMUST00000080824; ENSMUST00000164304; ENSMUST00000169854; BC054824; uc008geh.2; uc008gei.2; uc008gej.2; uc008gek.2; uc008gel.2; uc008gem.2; uc012bgz.1; uc012bha.1	Sipa1	signal-induced proliferation associated gene 1	chr19	-	Coding	5651185	5663707
TC1900001461.mm.2	11.74	11.26	0.29	0.43	T	T	1.4	0.0207	0.3042	0.0864	0.5135	T	NM_001099634; ENSMUST00000041475; ENSMUST00000172095; BC150790; uc008hit.1; uc008hiu.1; uc012blf.1	Myof	myoferlin	chr19	-	Coding	37899036	38043577
TC1100002638.mm.2	8.66	8.17	0.31	0.91	T	T	1.4	0.0771	0.4743	0.2279	0.7029	T	ENSMUST00000104959; ENSMUST00000161192	Gm12184	predicted gene 12184 [Source:MGI Symbol;Acc:MGI:3652174]; predicted gene 12184	chr11	-	Coding	48825346	48826655
TC0200001909.mm.2	9.28	8.8	0.29	0.54	T	T	1.4	0.0675	0.4569	0.2268	0.7012	T	NM_177214; ENSMUST00000103220; ENSMUST00000131435; ENSMUST00000140868; ENSMUST00000142327; ENSMUST00000143481; BC063261; OTTMUST00000038159; OTTMUST00000038160; OTTMUST00000038161; OTTMUST00000038162; OTTMUST00000038163; uc008mez.1	Snrnp200	small nuclear ribonucleoprotein 200 (U5)	chr2	+	Multiple_Complex	127208386	127240451
TC0300000949.mm.2	14.15	13.67	0.41	0.29	T	T	1.4	0.3551	0.7494	0.7857	0.9468	T	NM_001009935; NM_023719; ENSMUST00000049093; ENSMUST00000074519; ENSMUST00000128221; ENSMUST00000144639; ENSMUST00000151832; BC011212; BC031850; OTTMUST00000050413; OTTMUST00000050414; OTTMUST00000050415; OTTMUST00000050416; OTTMUST00000050417; uc008qnc.2; uc008qnd.2	Txnip	thioredoxin interacting protein	chr3	+	Multiple_Complex	96557957	96561883
TC0300002361.mm.2	12.76	12.27	0.35	0.53	T	T	1.4	0.0558	0.428	0.1569	0.6254	T	NM_001165983; NM_001165984; NM_001165985; NM_001165986; NM_001165987; NM_001165988; NM_028475; NM_153489; ENSMUST00000029553; ENSMUST00000064639; ENSMUST00000090908; BC023906; BC029075; BC050910; uc008qal.2; uc008qam.2; uc008qan.2; uc008qao.2; uc008qap.2; uc008qar.1; uc008qas.2; uc008qat.2; uc008qau.2; uc008qav.2; uc008qaw.1; uc008qax.1; uc008qay.1; uc008qaz.2	Ubap2l	ubiquitin-associated protein 2-like	chr3	-	Multiple_Complex	89999589	90052515
TC0300002488.mm.2	8.07	7.58	0.36	0.73	T	T	1.4	0.3322	0.7362	0.6944	0.9235	T	NM_078479; ENSMUST00000067298; ENSMUST00000072587; ENSMUST00000132515; ENSMUST00000142437; BC027546; BC125658; BC125660; OTTMUST00000052658; OTTMUST00000052659; OTTMUST00000052661; uc008qli.1; uc008qlj.1	Mrps21	mitochondrial ribosomal protein S21	chr3	-	Multiple_Complex	95862634	95871519
TC0300002718.mm.2	16.6	16.12	0.58	0.68	T	T	1.4	0.0515	0.4158	0.1373	0.5993	T	NM_001113529; NM_001113530; NM_007778; ENSMUST00000014743; ENSMUST00000118593; ENSMUST00000120243; ENSMUST00000120654; ENSMUST00000153114; ENSMUST00000155557; ENSMUST00000156820; BC066187; BC066200; BC066205; OTTMUST00000065739; OTTMUST00000065740; OTTMUST00000065741; OTTMUST00000065742; OTTMUST00000065743; OTTMUST00000065744; OTTMUST00000065745; uc008qxk.2; uc008qxl.2; uc008qxm.1; uc008qxn.1	Csf1	colony stimulating factor 1 (macrophage)	chr3	-	Multiple_Complex	107741048	107760469
TC0400001608.mm.2	9.83	9.34	0.42	0.4	T	T	1.4	0.0682	0.4578	0.1134	0.5642	T	NM_016981; NR_039582; ENSMUST00000030669; ENSMUST00000132864; ENSMUST00000140681; ENSMUST00000141658; ENSMUST00000156079; BC051431; BC052708; OTTMUST00000026125; OTTMUST00000026126; OTTMUST00000026127; OTTMUST00000026128; OTTMUST00000026129; uc008vcs.1; uc029uzt.1	Slc9a1; Mir5122	solute carrier family 9 (sodium/hydrogen exchanger), member 1; microRNA 5122	chr4	+	Multiple_Complex	133369706	133423702
TC0400003234.mm.2	6.92	6.43	0.42	0.46	T	T	1.4	0.54	0.8472	0.0602	0.4454	T	NM_011327; ENSMUST00000030340; ENSMUST00000106701; ENSMUST00000122878; ENSMUST00000123792; ENSMUST00000130776; ENSMUST00000135379; ENSMUST00000143340; ENSMUST00000145721; ENSMUST00000149106; BC018384; BC034613; OTTMUST00000021471; OTTMUST00000021546; OTTMUST00000021547; OTTMUST00000021548; OTTMUST00000021549; OTTMUST00000021550; OTTMUST00000021551; OTTMUST00000021552; OTTMUST00000021553; uc008uas…	Scp2	sterol carrier protein 2, liver	chr4	-	Multiple_Complex	108043830	108144998
TC0500000717.mm.2	9.3	8.81	0.21	0.18	T	T	1.4	0.0915	0.5036	0.3384	0.7868	T	NM_020611; ENSMUST00000031143; ENSMUST00000113506; ENSMUST00000113507; ENSMUST00000124217; ENSMUST00000127278; ENSMUST00000138699; ENSMUST00000149222; ENSMUST00000152642; BC014771; BC145647; OTTMUST00000061989; OTTMUST00000061990; OTTMUST00000061991; OTTMUST00000061992; OTTMUST00000061993; OTTMUST00000061994; OTTMUST00000061995; OTTMUST00000062003; uc008xun.2; uc008xuo.2	Srd5a3	steroid 5 alpha-reductase 3	chr5	+	Multiple_Complex	76140271	76155504
TC0500003560.mm.2	17.86	17.38	0.21	0.38	T	T	1.4	0.0962	0.5119	0.1413	0.6045	T	NM_009007; ENSMUST00000080537; ENSMUST00000100489; ENSMUST00000131513; ENSMUST00000145709; BC003828; BC051053; OTTMUST00000049000; OTTMUST00000049001; OTTMUST00000049002; OTTMUST00000049003; uc009akk.1; uc009akl.1	Rac1	RAS-related C3 botulinum substrate 1	chr5	-	Multiple_Complex	143505478	143528036
TC0500003738.mm.2	7.17	6.68	0.65	0.63	T	T	1.4	0.634	0.8867	0.6144	0.8981	T	NM_008788; ENSMUST00000031731; ENSMUST00000054564; ENSMUST00000128755; ENSMUST00000131703; ENSMUST00000136649; ENSMUST00000137210; ENSMUST00000142675; ENSMUST00000146589; ENSMUST00000148662; OTTMUST00000052096; OTTMUST00000052097; OTTMUST00000052098; OTTMUST00000052107; OTTMUST00000052108; OTTMUST00000052109; OTTMUST00000052123; OTTMUST00000052124; OTTMUST00000052125; uc009adb.1	Pcolce	procollagen C-endopeptidase enhancer protein	chr5	-	Multiple_Complex	137605103	137611487
TC0700001343.mm.2	6.91	6.42	0.23	0.63	T	T	1.4	0.3455	0.7415	0.7832	0.9468	T	NM_153591; ENSMUST00000044466; ENSMUST00000107159; ENSMUST00000122835; ENSMUST00000149204; ENSMUST00000150681; BC030041; OTTMUST00000059894; OTTMUST00000059895; OTTMUST00000059896; OTTMUST00000059897; OTTMUST00000059898; uc009iiw.2	Nars2	asparaginyl-tRNA synthetase 2 (mitochondrial)(putative)	chr7	+	Multiple_Complex	96951505	97064761
TC0700001581.mm.2	6.55	6.07	0.46	0.44	T	T	1.4	0.0723	0.464	0.2421	0.7146	T	NM_001163557; NM_008905; ENSMUST00000040056; ENSMUST00000098134; BC100346; uc009jbc.2; uc009jbd.2; uc009jbe.2; uc009jbf.1; uc009jbg.1; uc009jbh.2	Ppfibp2	PTPRF interacting protein, binding protein 2 (liprin beta 2)	chr7	+	Coding	107595051	107748583
TC0800003069.mm.2	8.7	8.22	0.64	0.43	T	T	1.4	0.1171	0.5407	0.0375	0.3689	T	NM_138656; NR_028354; ENSMUST00000006692; BC008526; uc009nss.2; uc009nst.2	Mvd	mevalonate (diphospho) decarboxylase	chr8	-	Multiple_Complex	122433596	122443422
TC0900000150.mm.2	4.47	3.99	0.35	0.28	F	F	1.4	0.1372	0.5696	0.5114	0.8636	F	NM_146527; ENSMUST00000063923; uc009ohj.1	Olfr849	olfactory receptor 849	chr9	+	Coding	19440915	19441853
TC0900001402.mm.2	15.13	14.64	0.61	0.6	T	T	1.4	0.1098	0.5298	0.3554	0.7949	T	NM_008160; ENSMUST00000082429; BC086649; uc009rpf.3	Gpx1	glutathione peroxidase 1	chr9	+	Coding	108339080	108340344
TC0900002526.mm.2	10.8	10.32	0.45	0.46	T	T	1.4	0.1141	0.5368	0.2412	0.7137	T	NM_144937; ENSMUST00000034940; ENSMUST00000098613; ENSMUST00000124519; ENSMUST00000124694; ENSMUST00000127569; ENSMUST00000132255; ENSMUST00000139547; ENSMUST00000139952; ENSMUST00000150840; ENSMUST00000154476; ENSMUST00000174387; BC017156; OTTMUST00000057953; OTTMUST00000057954; OTTMUST00000057955; OTTMUST00000057956; OTTMUST00000057957; OTTMUST00000057958; OTTMUST00000057959; OTTMUST00000057960…	Usp3	ubiquitin specific peptidase 3	chr9	-	Multiple_Complex	66514637	66593957
TC1100001899.mm.2	6.78	6.29	0.57	0.63	T	T	1.4	0.1306	0.5619	0.1927	0.6651	T	NM_001002929; ENSMUST00000021085; ENSMUST00000127126; ENSMUST00000128745; ENSMUST00000134209; ENSMUST00000135893; ENSMUST00000138998; ENSMUST00000140986; ENSMUST00000143351; ENSMUST00000144473; BC079856; OTTMUST00000007443; OTTMUST00000007444; OTTMUST00000007445; OTTMUST00000007446; OTTMUST00000007447; OTTMUST00000007448; OTTMUST00000007449; OTTMUST00000014285; OTTMUST00000014286; uc007mhx.2	Nup85	nucleoporin 85	chr11	+	Multiple_Complex	115564434	115583985
TC1100002122.mm.2	7.57	7.08	0.41	0.46	T	T	1.4	0.3083	0.7243	0.6578	0.912	T	NM_010904; ENSMUST00000093369; OTTMUST00000011325; uc007hvm.1	Nefh	neurofilament, heavy polypeptide	chr11	-	Multiple_Complex	4938754	4948064
TC1200001527.mm.2	7.51	7.02	0.42	0.4	T	T	1.4	0.4406	0.8046	0.671	0.9161	T	NM_001256489; uc007neh.1	9030624G23Rik	RIKEN cDNA 9030624G23 gene	chr12	-	Coding	24043202	24097269
TC1500001658.mm.2	12.97	12.49	0.65	0.9	T	T	1.4	0.4662	0.82	0.7858	0.9468	T	NM_009177; ENSMUST00000092640; BC084730; BC099670; BC099693; uc007wba.1; uc007wbb.1	St3gal1	ST3 beta-galactoside alpha-2,3-sialyltransferase 1	chr15	-	Multiple_Complex	67102875	67176882
TC1700000625.mm.2	8.48	7.99	0.4	0.58	T	T	1.4	0.3661	0.7575	0.6261	0.9021	T	NM_010389; ENSMUST00000095342; ENSMUST00000167280; ENSMUST00000173681; ENSMUST00000173764; BC127027; BC127028; OTTMUST00000095487; OTTMUST00000095488; OTTMUST00000095489; OTTMUST00000095490; uc008cbz.1; uc008cca.1; uc012apw.1	H2-Ob	histocompatibility 2, O region beta locus	chr17	+	Multiple_Complex	34238903	34245908
TC1700002764.mm.2	10.68	10.19	0.43	0.33	T	T	1.4	0.396	0.7766	0.7711	0.9446	T	NM_134114; ENSMUST00000128087; ENSMUST00000130782; ENSMUST00000135627; ENSMUST00000135964; ENSMUST00000141213; ENSMUST00000145276; ENSMUST00000150728; ENSMUST00000153406; ENSMUST00000154553; BC091770; BC130232; OTTMUST00000082395; OTTMUST00000082422; OTTMUST00000082423; OTTMUST00000082424; OTTMUST00000082425; OTTMUST00000082426; OTTMUST00000082427; OTTMUST00000082428; OTTMUST00000082429; uc008ajl…	Sft2d1	SFT2 domain containing 1	chr17	+	Multiple_Complex	8311102	8327442
TC1800000802.mm.2	7.13	6.64	0.42	0.48	T	T	1.4	0.0914	0.5035	0.2669	0.7349	T	NM_027727; ENSMUST00000039608; BC018220; BC038276; uc008fpz.1; uc008fqa.1; uc008fqb.1	Dym	dymeclin	chr18	+	Coding	75018772	75286966
TC0200003747.mm.2	10.26	9.78	0.21	0.34	T	T	1.39	0.0898	0.5006	0.0029	0.0879	T	ENSMUST00000112062	Gm11084	predicted gene 11084 [Source:MGI Symbol;Acc:MGI:3779315]	chr2	-	Coding	72971548	72986716
TC0100000659.mm.2	8.09	7.62	0.29	0.39	T	T	1.39	0.0328	0.3575	0.0229	0.2955	T	NM_133708; ENSMUST00000037796; ENSMUST00000113584; ENSMUST00000124539; ENSMUST00000131545; ENSMUST00000132291; ENSMUST00000133418; ENSMUST00000135453; ENSMUST00000140287; ENSMUST00000141124; ENSMUST00000143730; ENSMUST00000144874; ENSMUST00000145166; BC008116; OTTMUST00000046364; OTTMUST00000046365; OTTMUST00000046366; OTTMUST00000046367; OTTMUST00000046368; OTTMUST00000046369; OTTMUST00000046370…	Gmppa	GDP-mannose pyrophosphorylase A	chr1	+	Multiple_Complex	75435930	75443179
TC0100002193.mm.2	9.66	9.19	0.34	0.64	T	T	1.39	0.0018	0.1131	0.0074	0.1601	T	NM_018872; ENSMUST00000027290; uc007arc.1; uc007ard.1	Tmem131	transmembrane protein 131	chr1	-	Coding	36792189	36939527
TC0200004109.mm.2	8.55	8.07	0.65	0.33	T	T	1.39	0.0193	0.2956	0.0165	0.2507	T	NM_001177730; NM_013839; ENSMUST00000002177; ENSMUST00000111354; ENSMUST00000111355; ENSMUST00000111356; ENSMUST00000130031; ENSMUST00000133261; ENSMUST00000136234; ENSMUST00000150654; BC012646; OTTMUST00000034167; OTTMUST00000034168; OTTMUST00000034169; OTTMUST00000034170; OTTMUST00000034171; OTTMUST00000034173; OTTMUST00000034174; OTTMUST00000034175; uc008kvc.2; uc008kvd.2; uc008kve.2	Nr1h3	nuclear receptor subfamily 1, group H, member 3	chr2	-	Multiple_Complex	91184061	91202834
TC0300002483.mm.2	6.99	6.51	0.25	0.38	T	T	1.39	0.0492	0.4069	0.1403	0.6034	T	NM_001163617; NM_001163618; NM_001163619; NM_027931; ENSMUST00000029752; ENSMUST00000074339; ENSMUST00000098857; ENSMUST00000163530; BC008995; BC147501; uc008qkq.2; uc008qkr.2; uc008qks.2; uc008qkt.2; uc008qku.2; uc008qkv.2; uc008qkw.2; uc012ctv.1	Tars2	threonyl-tRNA synthetase 2, mitochondrial (putative)	chr3	-	Coding	95739974	95754977
TC0500003168.mm.2	8.18	7.7	0.61	0.47	T	T	1.39	0.0292	0.348	0.0431	0.392	T	NM_023625; ENSMUST00000031597; ENSMUST00000131831; ENSMUST00000151361; BC038605; BC048826; OTTMUST00000062255; OTTMUST00000062256; OTTMUST00000062257; uc008zhh.2; uc008zhi.2	Plbd2	phospholipase B domain containing 2	chr5	-	Multiple_Complex	120483282	120503625
TC0500003709.mm.2	11.79	11.31	0.24	0.49	T	T	1.39	0.0042	0.171	0.0004	0.0233	T	NM_144541; NM_181279; NM_181280; NM_181281; NM_181282; ENSMUST00000063813; ENSMUST00000071531; ENSMUST00000114507; ENSMUST00000114515; ENSMUST00000131995; BC061000; OTTMUST00000057802; OTTMUST00000057803; OTTMUST00000057804; OTTMUST00000057805; OTTMUST00000057806; OTTMUST00000057807; OTTMUST00000057808; OTTMUST00000057809; OTTMUST00000057810; OTTMUST00000057811; OTTMUST00000057817; OTTMUST0000005…	Bre	brain and reproductive organ-expressed protein	chr5	+	Multiple_Complex	31697684	32084962
TC0600003140.mm.2	3.84	3.36	0.35	0.23	F	F	1.39	0.0022	0.1263	0.0016	0.0594	F	NM_001033126; NM_001042564; NM_001286753; NR_106193; ENSMUST00000032486; ENSMUST00000112281; ENSMUST00000112282; ENSMUST00000135205; ENSMUST00000151527; ENSMUST00000152650; BC139125; BC139126; BC171931; OTTMUST00000060042; OTTMUST00000060043; OTTMUST00000060044; OTTMUST00000060045; OTTMUST00000060046; OTTMUST00000060047; uc009duc.1; uc009dud.1; uc009due.1	Cd27; Mir8113	CD27 antigen; microRNA 8113	chr6	-	Multiple_Complex	125232622	125237027
TC0700002776.mm.2	5.61	5.14	0.26	0.38	T	T	1.39	0.0464	0.4002	0.1294	0.589	T	NM_001168509; NM_001168510; NM_001168511; NM_001168512; NM_146187; ENSMUST00000053156; ENSMUST00000163504; ENSMUST00000168528; BC019570; uc009ggn.1; uc009ggo.2; uc012fhv.1; uc012fhw.1; uc012fhx.1	Ffar2	free fatty acid receptor 2	chr7	-	Coding	30818357	30823775
TC0X00000313.mm.2	9.08	8.6	0.38	0.57	T	T	1.39	0.0222	0.3145	0.0909	0.5229	T	NM_001009947; ENSMUST00000033419; ENSMUST00000115264; ENSMUST00000115266; ENSMUST00000140175; ENSMUST00000145757; OTTMUST00000041633; OTTMUST00000041642; OTTMUST00000041643; OTTMUST00000041644; OTTMUST00000041645; uc009sxi.1	Dock11	dedicator of cytokinesis 11	chrX	+	Multiple_Complex	35888832	36076562
TC1000000934.mm.2	9.21	8.73	0.49	0.52	T	T	1.39	0.0421	0.3855	0.2092	0.6861	T	NM_025499; BC099545; uc007gkc.1	Eid3	EP300 interacting inhibitor of differentiation 3	chr10	+	Coding	82866626	82867930
TC1000001493.mm.2	9.16	8.69	0.41	0.37	T	T	1.39	0.0082	0.2201	0.0291	0.3315	T	NM_029364; ENSMUST00000040344; BC055328; uc007hfn.1; uc007hfo.1; uc007hfp.1; uc007hfr.1	Gns	glucosamine (N-acetyl)-6-sulfatase	chr10	+	Multiple_Complex	121365090	121397253
TC1100001999.mm.2	11.13	10.66	0.32	0.31	T	T	1.39	0.0287	0.3459	0.1027	0.5436	T	NM_001159324; NM_008064; ENSMUST00000026666; ENSMUST00000106258; ENSMUST00000106259; ENSMUST00000128753; ENSMUST00000132706; ENSMUST00000138510; ENSMUST00000143288; ENSMUST00000150562; BC010210; OTTMUST00000008875; OTTMUST00000008876; OTTMUST00000008877; OTTMUST00000008878; OTTMUST00000008879; OTTMUST00000008880; OTTMUST00000008881; OTTMUST00000008882; uc007mqg.2; uc007mqh.2; uc007mqi.2	Gaa	glucosidase, alpha, acid	chr11	+	Multiple_Complex	119267887	119285698
TC1500002039.mm.2	7.72	7.25	0.49	0.44	T	T	1.39	0.048	0.4052	0.0189	0.2675	T	NM_011161; ENSMUST00000088823; BC064737; BC092526; uc007xfp.2	Mapk11	mitogen-activated protein kinase 11	chr15	-	Coding	89142482	89149606
TC1500002158.mm.2	8.82	8.35	0.37	0.34	T	T	1.39	0.004	0.1682	0.0309	0.342	T	NM_001204275; NM_001204276; NM_001204277; NM_001204278; NM_001204279; NM_001204280; NM_001204281; NM_019572; ENSMUST00000079838; ENSMUST00000088402; ENSMUST00000116408; ENSMUST00000116409; ENSMUST00000118294; ENSMUST00000119670; ENSMUST00000120683; ENSMUST00000121514; ENSMUST00000134258; ENSMUST00000135651; ENSMUST00000151334; ENSMUST00000156045; BC057332; OTTMUST00000073416; OTTMUST00000073417; …	Hdac7	histone deacetylase 7	chr15	-	Multiple_Complex	97792664	97844502
TC1500002333.mm.2	6.33	5.85	0.31	0.3	T	T	1.39	0.0101	0.2336	0.0222	0.2899	T	NM_009164; BC004598; OTTMUST00000049698; OTTMUST00000049699; OTTMUST00000049700; OTTMUST00000049702; OTTMUST00000050197; OTTMUST00000051584; uc007wro.1; uc007wrp.1; uc007wrq.1; uc007wrr.1; uc007wrs.1; uc011zvw.1	Sh3bp1	SH3-domain binding protein 1	chr15	+	Coding	78899768	78912052
TC1700002354.mm.2	9.21	8.74	0.34	0.3	T	T	1.39	0.0014	0.1036	0.0092	0.183	T	NM_030084; ENSMUST00000005975; BC016104; uc008deh.1; uc008dei.1	Gpr108	G protein-coupled receptor 108	chr17	-	Coding	57234914	57247641
TC1900000777.mm.2	8.73	8.25	0.2	0.46	T	T	1.39	0.0404	0.3828	0.1356	0.5964	T	NM_016862; ENSMUST00000095950; BC019386; BC089321	Vti1a	vesicle transport through interaction with t-SNAREs 1A	chr19	+	Multiple_Complex	55316057	55627309
TC1900001549.mm.2	5.68	5.2	0.3	0.27	T	T	1.39	0.0024	0.1291	0.0228	0.2947	T	NM_030703; ENSMUST00000026210; ENSMUST00000131882; BC014692; OTTMUST00000065251; OTTMUST00000065252; uc008hpa.1; uc008hpb.1	Cpn1	carboxypeptidase N, polypeptide 1	chr19	-	Multiple_Complex	43956307	43986556
TC1900001769.mm.2	10.14	9.67	0.37	0.47	T	T	1.39	0.0359	0.3683	0.0274	0.3223	T	NM_026325; NR_028418; NR_028419; BC116961; BC116963; uc008gmt.2; uc008gmu.2; uc008gmv.2	Tmem179b	transmembrane protein 179B	chr19	-	Multiple_Complex	8772522	8774467
TC1500001103.mm.2	6.13	5.65	0.18	0.61	T	T	1.39	0.4322	0.8002	0.4718	0.8476	T	ENSMUST00000096145	Gm10337	predicted gene 10337 [Source:MGI Symbol;Acc:MGI:3704459]	chr15	+	Coding	102503722	102503886
TC0100000526.mm.2	6.95	6.47	0.65	0.51	T	T	1.39	0.7716	0.9385	0.2616	0.7328	T	NM_172422; ENSMUST00000027103; ENSMUST00000123945; ENSMUST00000128621; ENSMUST00000131478; ENSMUST00000134454; ENSMUST00000148758; BC008271; BC057208; BC080813; OTTMUST00000033153; OTTMUST00000033154; OTTMUST00000033155; OTTMUST00000033156; OTTMUST00000033157; OTTMUST00000060877; uc007bgk.3; uc007bgl.2	Fastkd2	FAST kinase domains 2	chr1	+	Multiple_Complex	63730614	63754655
TC0300000786.mm.2	12.18	11.7	0.44	0.38	T	T	1.39	0.1624	0.6023	0.2647	0.7344	T	NM_028881; ENSMUST00000029545; ENSMUST00000123964; ENSMUST00000130002; ENSMUST00000135002; ENSMUST00000136970; ENSMUST00000149422; ENSMUST00000149897; ENSMUST00000184882; BC023091; BC023831; BC032183; BC033300; OTTMUST00000050376; OTTMUST00000050377; OTTMUST00000050378; OTTMUST00000050379; OTTMUST00000050380; OTTMUST00000050406; OTTMUST00000050407; OTTMUST00000050408; uc008qbt.2; uc008qbu.2; uc00…	Crtc2	CREB regulated transcription coactivator 2	chr3	+	Multiple_Complex	90254163	90264125
TC0300000875.mm.2	5.14	4.67	0.57	0.58	T	T	1.39	0.1755	0.6142	0.0778	0.4943	T	NM_019414; ENSMUST00000090848; ENSMUST00000131650; ENSMUST00000132162; ENSMUST00000173849; ENSMUST00000173981; ENSMUST00000174223; ENSMUST00000174377; BC024106; OTTMUST00000046713; OTTMUST00000047031; OTTMUST00000095837; OTTMUST00000095838; OTTMUST00000095839; OTTMUST00000095840; OTTMUST00000095841; uc008qgx.1	Selenbp2	selenium binding protein 2	chr3	+	Multiple_Complex	94693556	94704413
TC0400002189.mm.2	15.06	14.59	0.23	0.36	T	T	1.39	0.5126	0.8383	0.7895	0.9478	T	NM_001177849; NM_001177850; NM_001177851; NM_001177852; NM_001177853; NM_001177854; NM_001177855; NM_001177856; NM_023066; NM_133723; ENSMUST00000038564; ENSMUST00000078139; ENSMUST00000084912; ENSMUST00000084915; ENSMUST00000098275; ENSMUST00000103004; ENSMUST00000108333; ENSMUST00000108334; ENSMUST00000108335; ENSMUST00000108337; ENSMUST00000108339; ENSMUST00000108340; ENSMUST00000124408; ENSMU…	Asph	aspartate-beta-hydroxylase	chr4	-	Multiple_Complex	9448069	9669344
TC0500001264.mm.2	11.71	11.23	0.53	0.47	T	T	1.39	0.1621	0.6022	0.4175	0.8218	T	NM_011223; NM_133915; ENSMUST00000067268; ENSMUST00000086523; ENSMUST00000125007; ENSMUST00000125054; ENSMUST00000129897; ENSMUST00000134198; ENSMUST00000137716; ENSMUST00000138139; ENSMUST00000139834; ENSMUST00000152156; ENSMUST00000153682; ENSMUST00000157050; OTTMUST00000034817; OTTMUST00000034818; OTTMUST00000034819; OTTMUST00000034820; OTTMUST00000034852; OTTMUST00000034853; OTTMUST0000003485…	Pxn	paxillin	chr5	+	Multiple_Complex	115506676	115555987
TC0500003181.mm.2	6.67	6.2	0.44	0.3	T	T	1.39	0.0859	0.4928	0.2221	0.6971	T	NM_145211; ENSMUST00000080322; BC013715; BC057878; OTTMUST00000066360; uc008zij.2	Oas1a	2-5 oligoadenylate synthetase 1A; 2'-5' oligoadenylate synthetase 1A	chr5	-	Coding	120896256	120907525
TC0600003370.mm.2	5.13	4.66	0.57	0.28	T	F	1.39	0.2637	0.6964	0.4139	0.8205	F	NM_001267707; NM_130861; ENSMUST00000081380; ENSMUST00000111822; ENSMUST00000111825; ENSMUST00000128446; ENSMUST00000153268; BC013594; OTTMUST00000059261; OTTMUST00000059262; OTTMUST00000059263; OTTMUST00000059264; OTTMUST00000059265	Slco1a5	solute carrier organic anion transporter family, member 1a5	chr6	-	Multiple_Complex	142234227	142322981
TC0700000024.mm.2	10.16	9.68	0.23	0.62	T	T	1.39	0.0799	0.4812	0.1887	0.6602	T	NM_172736; ENSMUST00000037472; ENSMUST00000117274; ENSMUST00000121270; ENSMUST00000127723; ENSMUST00000128756; ENSMUST00000132086; ENSMUST00000144248; ENSMUST00000146434; ENSMUST00000154571; ENSMUST00000155881; BC042658; BC066768; OTTMUST00000069078; OTTMUST00000069079; OTTMUST00000069080; OTTMUST00000069081; OTTMUST00000069082; OTTMUST00000069083; OTTMUST00000069084; OTTMUST00000069085; OTTMUST0…	Leng8	leukocyte receptor cluster (LRC) member 8	chr7	+	Multiple_Complex	4137039	4148173
TC0700000108.mm.2	5.13	4.65	0.55	0.37	T	F	1.39	0.3809	0.7677	0.8115	0.955	F	NM_134228; ENSMUST00000055847; OTTMUST00000099412; uc009fdh.1	Vmn1r70	vomeronasal 1 receptor 70	chr7	+	Coding	10633587	10634483
TC0700001513.mm.2	5.08	4.61	0.45	0.48	T	F	1.39	0.5296	0.8443	0.7093	0.9277	F	NM_147118; ENSMUST00000098185; OTTMUST00000045692; uc009iva.1	Olfr635	olfactory receptor 635	chr7	+	Coding	103979176	103980141
TC0700002025.mm.2	8.17	7.7	0.7	0.69	T	T	1.39	0.1591	0.5987	0.5122	0.8638	T	NM_001099742; ENSMUST00000035300; uc009kig.1	Scgb1c1	secretoglobin, family 1C, member 1	chr7	+	Coding	140845565	140846769
TC0700002745.mm.2	15.49	15.02	0.39	0.41	T	T	1.39	0.0613	0.4441	0.0661	0.4631	T	NM_009795; ENSMUST00000001845; ENSMUST00000108196; ENSMUST00000126116; ENSMUST00000129761; ENSMUST00000141851; ENSMUST00000146852; ENSMUST00000148973; BC018352; BC090988; OTTMUST00000052760; OTTMUST00000052761; OTTMUST00000052762; OTTMUST00000052763; OTTMUST00000052764; OTTMUST00000052765; OTTMUST00000052766; uc009gdq.1; uc009gdr.1	Capns1	calpain, small subunit 1	chr7	-	Multiple_Complex	30186942	30195164
TC0800001740.mm.2	8.47	7.99	0.51	0.47	T	T	1.39	0.113	0.535	0.3943	0.8139	T	NM_009025; ENSMUST00000117551; ENSMUST00000127418; ENSMUST00000132439; ENSMUST00000132637; ENSMUST00000137822; ENSMUST00000154454; BC057300; BC068297; OTTMUST00000074137; OTTMUST00000074138; OTTMUST00000074139; OTTMUST00000074140; OTTMUST00000074141; OTTMUST00000074142; uc009kyd.1; uc009kye.1	Rasa3	RAS p21 protein activator 3	chr8	-	Multiple_Complex	13566950	13677603
TC1100000531.mm.2	11.69	11.22	0.66	0.6	T	T	1.39	0.1129	0.535	0.1565	0.6254	T	NM_021540; ENSMUST00000054684; ENSMUST00000102776; ENSMUST00000143607; BC018199; BC048901; OTTMUST00000012381; OTTMUST00000012382; OTTMUST00000012383; uc007irk.1	Rnf130	ring finger protein 130	chr11	+	Multiple_Complex	50025331	50124676
TC1400000793.mm.2	4.91	4.44	0.55	0.49	T	F	1.39	0.051	0.4139	0.0145	0.2353	F	NM_008519; ENSMUST00000057569; BC064063; OTTMUST00000087999; uc007uar.2	Ltb4r1	leukotriene B4 receptor 1	chr14	+	Coding	55765962	55768494
TC1500000488.mm.2	6.01	5.54	0.51	0.46	T	T	1.39	0.0549	0.425	0.0004	0.0231	T	NM_009375; ENSMUST00000065916; ENSMUST00000163495; ENSMUST00000166403; ENSMUST00000166906; ENSMUST00000167344; ENSMUST00000167512; ENSMUST00000171045; ENSMUST00000172153; BC111467; OTTMUST00000091186; OTTMUST00000091187; OTTMUST00000091188; OTTMUST00000091189; OTTMUST00000091190; OTTMUST00000091191; OTTMUST00000091192; OTTMUST00000091193; uc007wap.1; uc007waq.1	Tg	thyroglobulin	chr15	+	Multiple_Complex	66670753	66850721
TC1500001718.mm.2	8.74	8.27	0.87	0.48	T	T	1.39	0.4663	0.8201	0.8667	0.9706	T	NM_010742; ENSMUST00000040404; BC025135; uc007wfx.1	Ly6d	lymphocyte antigen 6 complex, locus D	chr15	-	Coding	74762056	74763567
TC1500002053.mm.2	6.19	5.71	0.38	0.29	T	T	1.39	0.2317	0.6684	0.153	0.6208	T	NM_001013022; ENSMUST00000049968; BC087962; uc007xgm.1; uc007xgn.1	Odf3b	outer dense fiber of sperm tails 3B	chr15	-	Coding	89377449	89379254
TC1600001303.mm.2	12.43	11.95	0.28	0.58	T	T	1.39	0.0804	0.4814	0.0794	0.4982	T	NM_153150; ENSMUST00000003622; ENSMUST00000129270; ENSMUST00000131507; ENSMUST00000142022; ENSMUST00000147384; ENSMUST00000150925; BC037087; OTTMUST00000066236; OTTMUST00000066237; OTTMUST00000066238; OTTMUST00000066239; OTTMUST00000066240; OTTMUST00000066241; uc007ymp.2	Slc25a1	solute carrier family 25 (mitochondrial carrier, citrate transporter), member 1	chr16	-	Multiple_Complex	17925211	17928219
TC0100002784.mm.2	5.72	5.25	0.26	0.35	T	T	1.38	0.0415	0.3843	0.0495	0.4121	T	NM_029122; ENSMUST00000113094; uc007bzf.2; uc007bzg.2	Iqca	IQ motif containing with AAA domain	chr1	-	Coding	90042132	90153401
TC0200000383.mm.2	9.01	8.55	0.49	0.32	T	T	1.38	0.0055	0.1933	9.18e-06	0.0014	T	NM_177611; ENSMUST00000056641; ENSMUST00000102942; ENSMUST00000127242; ENSMUST00000131930; ENSMUST00000132924; ENSMUST00000133730; ENSMUST00000140303; ENSMUST00000140547; ENSMUST00000142522; ENSMUST00000166388; BC068231; OTTMUST00000028258; OTTMUST00000028259; OTTMUST00000028260; OTTMUST00000028261; OTTMUST00000028262; OTTMUST00000028263; OTTMUST00000028264; OTTMUST00000028265; OTTMUST00000028266…	Psd4	pleckstrin and Sec7 domain containing 4	chr2	+	Multiple_Complex	24367580	24409182
TC0200002671.mm.2	5.8	5.34	0.36	0.22	T	T	1.38	0.0077	0.2162	0.0033	0.0963	T	NM_029608; ENSMUST00000029007; BC137932; BC137933; OTTMUST00000038957; uc008ocy.2	Fam209	family with sequence similarity 209	chr2	+	Coding	172472520	172474331
TC0200003362.mm.2	12	11.53	0.39	0.75	T	T	1.38	0.0428	0.388	0.0002	0.0105	T	NM_013515; ENSMUST00000028241; BC003789; OTTMUST00000028766; uc008jkh.1	Stom	stomatin	chr2	-	Coding	35313985	35337009
TC0300002467.mm.2	8.09	7.63	0.87	0.69	T	T	1.38	0.0233	0.3214	0.0146	0.2361	T	NM_027206; ENSMUST00000013851; BC055879; BC094616; OTTMUST00000053173; uc008qif.1	Tnfaip8l2	tumor necrosis factor, alpha-induced protein 8-like 2	chr3	-	Coding	95139521	95142360
TC0400004012.mm.2	8.3	7.84	0.32	0.25	T	T	1.38	0.0175	0.285	0.0053	0.1311	T	NM_009642; ENSMUST00000030865; ENSMUST00000137393; ENSMUST00000152323; BC046820; BC057196; OTTMUST00000025649; OTTMUST00000025650; OTTMUST00000025651; uc008vtz.1	Agtrap	angiotensin II, type I receptor-associated protein	chr4	-	Multiple_Complex	148077061	148088064
TC0500003376.mm.2	7.43	6.97	0.35	0.31	T	T	1.38	0.0022	0.1255	0.0176	0.2584	T	NM_020044; NM_022964; ENSMUST00000036362; ENSMUST00000077636; BC005804	Lat2	linker for activation of T cells family, member 2	chr5	-	Coding	134600103	134615025
TC0700000403.mm.2	9.34	8.87	0.18	0.38	T	T	1.38	0.0316	0.3547	0.1828	0.6539	T	NM_001130150; NM_001130151; NM_001130152; NM_001130153; NM_008488; ENSMUST00000047873; ENSMUST00000098683; ENSMUST00000117419; ENSMUST00000117796; ENSMUST00000126484; ENSMUST00000126918; ENSMUST00000127761; ENSMUST00000129383; ENSMUST00000129928; ENSMUST00000132751; ENSMUST00000132786; ENSMUST00000144714; ENSMUST00000145783; ENSMUST00000151121; BC012488; OTTMUST00000072538; OTTMUST00000072539; OT…	Arhgef1	Rho guanine nucleotide exchange factor (GEF) 1	chr7	+	Multiple_Complex	24902912	24926592
TC0700001827.mm.2	11.81	11.34	0.21	0.4	T	T	1.38	0.0174	0.2849	0.0373	0.3683	T	NM_026638; ENSMUST00000032920; BC021473; BC024413; BC032182	Cdipt	CDP-diacylglycerol--inositol 3-phosphatidyltransferase (phosphatidylinositol synthase)	chr7	+	Multiple_Complex	126975914	126980501
TC0700001847.mm.2	8.83	8.37	0.54	0.68	T	T	1.38	0.029	0.3471	0.0328	0.3487	T	NM_010183; ENSMUST00000048896; uc009jvs.2; uc012fui.1	Fbrs	fibrosin	chr7	+	Coding	127485221	127491513
TC0700004076.mm.2	8.81	8.35	0.27	0.59	T	T	1.38	0.004	0.1682	0.0023	0.0749	T	NM_001001326; NM_029811; NR_037617; ENSMUST00000077909; ENSMUST00000079282; ENSMUST00000084738; ENSMUST00000168005; BC030391; BC051034; uc009jds.1; uc009jdt.1; uc009jdu.1; uc009jdv.1; uc009jdw.1	St5	suppression of tumorigenicity 5	chr7	-	Multiple_Complex	109523911	109617147
TC0900002772.mm.2	9.67	9.21	0.32	0.32	T	T	1.38	0.0377	0.3736	0.1097	0.5575	T	NM_001081282; ENSMUST00000039213; BC137798; uc009qwu.2; uc009qww.2; uc009qwx.2	Ibtk	inhibitor of Bruton agammaglobulinemia tyrosine kinase	chr9	-	Coding	85687360	85749334
TC0X00002721.mm.2	4.98	4.51	0.26	0.52	T	T	1.38	0.038	0.3756	0.1245	0.5802	T	NM_001177985; NM_001177986; NM_001177987; NM_001177988; NM_019831; ENSMUST00000063577; ENSMUST00000117637; ENSMUST00000117901; ENSMUST00000118092; ENSMUST00000119699; ENSMUST00000120107; ENSMUST00000120201; ENSMUST00000121429; ENSMUST00000121520; ENSMUST00000129545; ENSMUST00000129561; ENSMUST00000129586; ENSMUST00000134005; ENSMUST00000137416; ENSMUST00000141895; ENSMUST00000143159; ENSMUST00000…	Zmym3	zinc finger, MYM-type 3	chrX	-	Multiple_Complex	101404384	101420849
[truncated: 21,051 more rows]

## Sheet: PAO1 old vs. young
#%result_name=PAO1+KB61_Age_SMRB+CS_old vs young
#%array_type=Clariom_S_Mouse
[truncated: 22,209 more rows]

## Sheet: D61 old vs. young
#%result_name=PAO1+KB61_Age_SMRB+CS_old vs young
[truncated: 22,210 more rows]
